# Supplementary material for: Differences in inhibitory control in two species of Tanganyikan bower‐building cichlids contrasting in building flexibility
Source: Ecol Evol. 2024 Jun 6;14(6):e11406. doi: 10.1002/ece3.11406 (PMC11154817; doi:10.1002/ece3.11406)
Supplement: Supplementary file 1 — Data S1. [file ECE3-14-e11406-s001.zip]

Archive with 3 entries (3 files):
- DataBB2024.xlsx
- ScriptBB2024.Rmd
- SupplementaryMaterialsBB2024.docx
