# Supplementary material for: Differences in inhibitory control in two species of Tanganyikan bower‐building cichlids contrasting in building flexibility
Source: Ecol Evol. 2024 Jun 6;14(6):e11406. doi: 10.1002/ece3.11406 (PMC11154817; doi:10.1002/ece3.11406)
Supplement: Supplementary file 1 — Data S1. [file ECE3-14-e11406-s001.zip › DataBB2024.xlsx]

## Sheet: PreferenceBB2024
Date	Species	Subject	Session	Trial	Start_see	First_choice	Time_point_Shell	Time_point_Stone	First_choice_latency	Interval_removals	Comments
2023-04-25	Dewindti	Baloo	1	1	01:19:00	Shell	01:56:00	02:05:00	37	9	Touches objects inside and outside
2023-04-25	Dewindti	Baloo	1	2	03:57:00	Shell	05:33:00	05:40:00	96	7	Touches objects inside and outside
2023-04-25	Dewindti	Baloo	1	3	08:36:00	Shell	09:15:00	09:22:00	39	7	Touches objects inside and outside
2023-04-25	Dewindti	Baloo	1	4	11:04:00	Stone	11:46:00	11:41:00	37	5	Touches objects inside and outside
2023-04-25	Dewindti	Baloo	1	5	03:09:00	Stone	03:40:00	03:12:00	3	28	Goes away between stone and shell
2023-04-28	Dewindti	Baloo	2	1	01:56:00	Shell	01:59:00	02:04:00	3	5
2023-04-28	Dewindti	Baloo	2	2	03:01:00	Shell	03:04:00	07:38:00	3	274	Mouth-fight + immobility between shell and stone
2023-04-28	Dewindti	Baloo	2	3	08:17:00	Shell	08:35:00	08:41:00	18	6
2023-04-28	Dewindti	Baloo	2	4	09:21:00	Shell	09:23:00	09:27:00	2	4
2023-04-28	Dewindti	Baloo	2	5	10:33:00	Stone	10:48:00	10:37:00	4	11
2023-04-29	Dewindti	Baloo	3	1	00:42:00	Shell	00:45:00	00:51:00	3	6
2023-04-29	Dewindti	Baloo	3	2	01:59:00	Shell	03:15:00	03:20:00	76	5
2023-04-29	Dewindti	Baloo	3	3	04:35:00	Stone	04:56:00	04:36:00	1	20
2023-04-29	Dewindti	Baloo	3	4	06:23:00	Shell	06:32:00	06:41:00	9	9
2023-04-29	Dewindti	Baloo	3	5	07:50:00	Shell	07:53:00	07:57:00	3	4
2023-04-29	Dewindti	Baloo	4	1	00:59:00	Shell	01:29:00	01:33:00	30	4
2023-04-29	Dewindti	Baloo	4	2	02:40:00	Shell	02:43:00	02:51:00	3	8	Moves Stone outside
2023-04-29	Dewindti	Baloo	4	3	04:04:00	Shell	04:06:00	04:13:00	2	7
2023-04-29	Dewindti	Baloo	4	4	06:38:00	Shell	06:56:00	06:59:00	18	3	Moves Stone outside
2023-04-29	Dewindti	Baloo	4	5	08:48:00	Stone	00:07:00	00:01:00	4	6
2023-05-02	Dewindti	Baloo	5	1	00:30:00	Shell	00:53:00	01:38:00	23	45	Touches objects inside + Mouth-fight between shell and stone
2023-05-02	Dewindti	Baloo	5	2	03:44:00	Stone	03:55:00	03:50:00	6	5	Touches objects inside
2023-05-02	Dewindti	Baloo	5	3	04:48:00	Shell	04:50:00	04:53:00	2	3
2023-05-02	Dewindti	Baloo	5	4	06:06:00	Shell	06:13:00	06:16:00	7	3
2023-05-02	Dewindti	Baloo	5	5	NA	Shell	NA	NA	NA	NA	No video
2023-05-02	Dewindti	Baloo	6	1	NA	Shell	NA	NA	NA	NA	No video
2023-05-02	Dewindti	Baloo	6	2	NA	Shell	NA	NA	NA	NA	No video
2023-05-02	Dewindti	Baloo	6	3	NA	Shell	NA	NA	NA	NA	No video
2023-05-02	Dewindti	Baloo	6	4	NA	Shell	NA	NA	NA	NA	No video
2023-05-02	Dewindti	Baloo	6	5	NA	Shell	NA	NA	NA	NA	No video
2023-04-25	Dewindti	Ari	1	1	00:48:00	Shell	00:52:00	00:59:00	4	7	Best videos are from Ari - Touches Stone outside
2023-04-25	Dewindti	Ari	1	2	02:00:00	Stone	02:14:00	02:11:00	11	3
2023-04-25	Dewindti	Ari	1	3	03:14:00	Shell	03:16:00	03:20:00	2	4
2023-04-25	Dewindti	Ari	1	4	04:25:00	Shell	04:36:00	04:39:00	11	3
2023-04-25	Dewindti	Ari	1	5	06:09:00	Shell	06:25:00	06:29:00	16	4	Female
2023-04-28	Dewindti	Ari	2	1	00:51:00	Shell	01:06:00	01:10:00	15	4	Touches objects inside
2023-04-28	Dewindti	Ari	2	2	02:02:00	Shell	02:27:00	02:31:00	25	4	Checks and moves Stone outside
2023-04-28	Dewindti	Ari	2	3	03:49:00	Shell	04:19:00	04:25:00	30	6	First attacks shell in bower (?? Suden movement but did not seem like an avoidance of an attack coming from behind, then touches a lot objects inside)
2023-04-28	Dewindti	Ari	2	4	05:18:00	Shell	05:20:00	05:34:00	2	14
2023-04-28	Dewindti	Ari	2	5	06:52:00	Stone	07:25:00	07:21:00	29	4
2023-04-28	Dewindti	Ari	3	1	00:30:00	Shell	00:51:00	01:00:00	21	9	Moves Stone outside
2023-04-28	Dewindti	Ari	3	2	02:12:00	Shell	02:20:00	02:25:00	8	5
2023-04-28	Dewindti	Ari	3	3	03:22:00	Stone	03:42:00	03:30:00	8	12
2023-04-28	Dewindti	Ari	3	4	04:35:00	Shell	04:37:00	04:42:00	2	5	Touches Stone outside
2023-04-28	Dewindti	Ari	3	5	06:32:00	Shell	06:35:00	06:39:00	3	4
2023-04-29	Dewindti	Ari	4	1	00:39:00	Shell	00:50:00	00:54:00	11	4
2023-04-29	Dewindti	Ari	4	2	02:07:00	Shell	02:09:00	02:13:00	2	4
2023-04-29	Dewindti	Ari	4	3	02:54:00	Shell	03:00:00	03:04:00	6	4
2023-04-29	Dewindti	Ari	4	4	03:36:00	Shell	03:59:00	04:07:00	23	8
2023-04-29	Dewindti	Ari	4	5	04:44:00	Shell	04:46:00	04:50:00	2	4
2023-04-29	Dewindti	Ari	5	1	00:42:00	Shell	00:43:00	00:48:00	1	5
2023-04-29	Dewindti	Ari	5	2	01:26:00	Shell	03:48:00	03:52:00	142	4	Touches objects indside + immobility
2023-04-29	Dewindti	Ari	5	3	04:56:00	Shell	05:09:00	05:12:00	13	3
2023-04-29	Dewindti	Ari	5	4	06:51:00	Shell	07:04:00	07:08:00	13	4
2023-04-29	Dewindti	Ari	5	5	08:16:00	Shell	08:19:00	08:23:00	3	4
2023-04-30	Dewindti	Ari	6	1	01:08:00	Shell	01:13:00	01:16:00	5	3
2023-04-30	Dewindti	Ari	6	2	02:58:00	Shell	07:27:00	07:32:00	269	5	Touches then goes away then immobility (Diver (MT) was at a spot then changed location to be farter away from bower)
2023-04-30	Dewindti	Ari	6	3	08:35:00	Shell	08:38:00	08:43:00	3	5	Pushes Stone outside
2023-04-30	Dewindti	Ari	6	4	09:51:00	Shell	09:55:00	09:58:00	4	3
2023-04-30	Dewindti	Ari	6	5	10:47:00	Shell	10:53:00	10:57:00	6	4
2023-05-04	Dewindti	Theodore	1	1	00:53:00	Shell	00:56:00	01:18:00	3	22
2023-05-04	Dewindti	Theodore	1	2	02:28:00	Stone	02:32:00	02:37:00	4	5
2023-05-04	Dewindti	Theodore	1	3	03:26:00	Shell	03:31:00	03:35:00	5	4
2023-05-04	Dewindti	Theodore	1	4	04:47:00	Shell	04:51:00	05:04:00	4	13
2023-05-04	Dewindti	Theodore	1	5	06:31:00	Shell	06:35:00	06:46:00	4	11
2023-05-04	Dewindti	Theodore	2	1	00:46:00	Shell	00:50:00	00:52:00	4	2
2023-05-04	Dewindti	Theodore	2	2	01:44:00	Shell	01:46:00	01:54:00	2	8	Puts Shell on the rim then takes Stone in mouth and pushes Shell with Stone
2023-05-04	Dewindti	Theodore	2	3	03:32:00	Shell	03:35:00	03:40:00	3	5
2023-05-04	Dewindti	Theodore	2	4	05:31:00	Shell	05:34:00	05:37:00	3	3
2023-05-04	Dewindti	Theodore	2	5	06:23:00	Stone	06:31:00	06:27:00	4	4
2023-05-04	Dewindti	Theodore	3	1	00:39:00	Shell	00:47:00	00:50:00	8	3
2023-05-04	Dewindti	Theodore	3	2	01:32:00	Shell	01:36:00	01:40:00	4	4
2023-05-04	Dewindti	Theodore	3	3	02:37:00	Shell	02:42:00	02:45:00	5	3
2023-05-04	Dewindti	Theodore	3	4	03:47:00	Shell	03:52:00	03:56:00	5	4
2023-05-04	Dewindti	Theodore	3	5	04:37:00	Shell	04:40:00	04:43:00	3	3
2023-05-04	Dewindti	Theodore	4	1	01:09:00	Stone	01:18:00	01:14:00	5	4
2023-05-04	Dewindti	Theodore	4	2	02:44:00	Shell	02:47:00	02:50:00	3	3
2023-05-04	Dewindti	Theodore	4	3	03:52:00	Shell	03:55:00	03:58:00	3	3
2023-05-04	Dewindti	Theodore	4	4	04:45:00	Shell	04:49:00	04:52:00	4	3	Pushes Shell when out
2023-05-04	Dewindti	Theodore	4	5	06:05:00	Shell	06:09:00	06:12:00	4	3
2023-05-04	Dewindti	Theodore	5	1	00:35:00	Shell	00:42:00	00:45:00	7	3
2023-05-04	Dewindti	Theodore	5	2	01:54:00	Shell	01:57:00	02:01:00	3	4
2023-05-04	Dewindti	Theodore	5	3	02:37:00	Shell	02:40:00	02:44:00	3	4
2023-05-04	Dewindti	Theodore	5	4	03:24:00	Stone	03:31:00	03:28:00	4	3
2023-05-04	Dewindti	Theodore	5	5	04:26:00	Shell	04:30:00	04:33:00	4	3	Female in bower at the end but no reaction from Theodore
2023-05-04	Dewindti	Theodore	6	1	00:55:00	Stone	01:01:00	00:58:00	3	3
2023-05-04	Dewindti	Theodore	6	2	01:57:00	Shell	01:59:00	02:10:00	2	11
2023-05-04	Dewindti	Theodore	6	3	02:34:00	Stone	02:40:00	02:37:00	3	3
2023-05-04	Dewindti	Theodore	6	4	04:21:00	Shell	04:26:00	04:29:00	5	3
2023-05-04	Dewindti	Theodore	6	5	05:37:00	Stone	05:42:00	05:39:00	2	3
2023-05-05	Dewindti	Roger II	1	1	00:19:00	Shell	00:21:00	00:26:00	2	5
2023-05-05	Dewindti	Roger II	1	2	01:04:00	Stone	01:16:00	01:09:00	5	7	First tries to get Shell out
2023-05-05	Dewindti	Roger II	1	3	01:52:00	Shell	01:54:00	01:59:00	2	5
2023-05-05	Dewindti	Roger II	1	4	02:19:00	Shell	02:21:00	02:25:00	2	4
2023-05-05	Dewindti	Roger II	1	5	03:02:00	Shell	03:15:00	03:19:00	13	4	Hard time grabbing the Shell
2023-05-05	Dewindti	Roger II	2	1	00:26:00	Shell	00:29:00	00:32:00	3	3
2023-05-05	Dewindti	Roger II	2	2	01:06:00	Shell	01:08:00	01:11:00	2	3
2023-05-05	Dewindti	Roger II	2	3	01:36:00	Shell	01:38:00	01:41:00	2	3
2023-05-05	Dewindti	Roger II	2	4	02:13:00	Shell	02:16:00	02:19:00	3	3
2023-05-05	Dewindti	Roger II	2	5	02:43:00	Shell	02:45:00	02:50:00	2	5
2023-05-05	Dewindti	Roger II	3	1	00:18:00	Shell	00:23:00	00:29:00	5	6
2023-05-05	Dewindti	Roger II	3	2	00:49:00	Shell	00:55:00	00:58:00	6	3
2023-05-05	Dewindti	Roger II	3	3	01:19:00	Shell	01:21:00	01:29:00	2	8
2023-05-05	Dewindti	Roger II	3	4	02:31:00	Shell	02:34:00	02:37:00	3	3
2023-05-05	Dewindti	Roger II	3	5	02:58:00	Shell	03:03:00	03:07:00	5	4
2023-05-05	Dewindti	Roger II	4	1	00:19:00	Shell	00:22:00	00:26:00	3	4
2023-05-05	Dewindti	Roger II	4	2	00:44:00	Shell	00:53:00	00:57:00	9	4
2023-05-05	Dewindti	Roger II	4	3	01:18:00	Shell	01:21:00	01:24:00	3	3
2023-05-05	Dewindti	Roger II	4	4	01:55:00	Shell	01:57:00	02:01:00	2	4
2023-05-05	Dewindti	Roger II	4	5	02:30:00	Shell	02:32:00	02:36:00	2	4
2023-05-06	Dewindti	Roger II	5	1	00:25:00	Shell	00:33:00	00:37:00	8	4
2023-05-06	Dewindti	Roger II	5	2	01:20:00	Shell	01:29:00	01:33:00	9	4
2023-05-06	Dewindti	Roger II	5	3	02:02:00	Shell	02:04:00	02:31:00	2	27
2023-05-06	Dewindti	Roger II	5	4	03:01:00	Shell	03:03:00	03:06:00	2	3
2023-05-06	Dewindti	Roger II	5	5	03:29:00	Shell	03:31:00	03:41:00	2	10	"Angers himself" at the Shell
2023-05-06	Dewindti	Roger II	6	1	00:24:00	Shell	00:26:00	00:32:00	2	6
2023-05-06	Dewindti	Roger II	6	2	01:08:00	Shell	01:10:00	01:14:00	2	4
2023-05-06	Dewindti	Roger II	6	3	02:05:00	Shell	02:07:00	02:11:00	2	4
2023-05-06	Dewindti	Roger II	6	4	02:52:00	Shell	02:56:00	03:01:00	4	5
2023-05-06	Dewindti	Roger II	6	5	03:44:00	Shell	03:47:00	03:53:00	3	6
2023-05-03	Dewindti	Dune	1	1	00:23:00	Shell	00:29:00	00:32:00	6	3	Hard time grabbing the Shell
2023-05-03	Dewindti	Dune	1	2	02:03:00	Shell	02:05:00	02:13:00	2	8
2023-05-03	Dewindti	Dune	1	3	02:50:00	Shell	02:58:00	03:04:00	8	6
2023-05-03	Dewindti	Dune	1	4	03:54:00	Stone	04:17:00	03:56:00	2	21	Female between Stone and Shell
2023-05-03	Dewindti	Dune	1	5	04:57:00	Shell	05:00:00	05:07:00	3	7
2023-05-03	Dewindti	Dune	2	1	00:53:00	Shell	00:55:00	01:00:00	2	5
2023-05-03	Dewindti	Dune	2	2	01:36:00	Shell	01:40:00	01:43:00	4	3
2023-05-03	Dewindti	Dune	2	3	02:39:00	Shell	02:40:00	02:44:00	1	4
2023-05-03	Dewindti	Dune	2	4	03:36:00	Shell	03:38:00	03:41:00	2	3
2023-05-03	Dewindti	Dune	2	5	04:11:00	Stone	04:18:00	04:14:00	3	4
2023-05-03	Dewindti	Dune	3	1	00:34:00	Shell	00:39:00	00:43:00	5	4
2023-05-03	Dewindti	Dune	3	2	01:24:00	Shell	01:26:00	01:38:00	2	12
2023-05-03	Dewindti	Dune	3	3	02:28:00	Shell	02:33:00	02:36:00	5	3
2023-05-03	Dewindti	Dune	3	4	03:32:00	Shell	03:35:00	03:41:00	3	6
2023-05-03	Dewindti	Dune	3	5	04:17:00	Stone	04:23:00	04:19:00	2	4
2023-05-03	Dewindti	Dune	4	1	00:30:00	Shell	00:33:00	00:36:00	3	3
2023-05-03	Dewindti	Dune	4	2	01:15:00	Stone	01:21:00	01:18:00	3	3
2023-05-03	Dewindti	Dune	4	3	01:56:00	Shell	01:58:00	02:01:00	2	3
2023-05-03	Dewindti	Dune	4	4	02:43:00	Shell	02:46:00	02:51:00	3	5
2023-05-03	Dewindti	Dune	4	5	03:32:00	Shell	03:35:00	03:40:00	3	5
2023-05-03	Dewindti	Dune	5	1	00:43:00	Shell	00:46:00	00:49:00	3	3
2023-05-03	Dewindti	Dune	5	2	01:40:00	Shell	01:44:00	01:46:00	4	2
2023-05-03	Dewindti	Dune	5	3	03:03:00	Shell	03:07:00	03:09:00	4	2
2023-05-03	Dewindti	Dune	5	4	03:51:00	Shell	03:53:00	03:56:00	2	3
2023-05-03	Dewindti	Dune	5	5	04:40:00	Shell	04:43:00	04:46:00	3	3
2023-05-03	Dewindti	Dune	6	1	00:41:00	Shell	00:43:00	00:57:00	2	14	Females between Stone and Shell
2023-05-03	Dewindti	Dune	6	2	01:49:00	Stone	01:54:00	01:50:00	1	4
2023-05-03	Dewindti	Dune	6	3	02:30:00	Shell	02:33:00	02:47:00	3	14
2023-05-03	Dewindti	Dune	6	4	03:31:00	Shell	03:35:00	03:38:00	4	3	Pushes Shell when out
2023-05-03	Dewindti	Dune	6	5	04:17:00	Shell	04:19:00	04:24:00	2	5
2023-05-04	Dewindti	Chupito	1	1	00:28:00	Shell	00:31:00	00:35:00	3	4
2023-05-04	Dewindti	Chupito	1	2	01:20:00	Stone	01:30:00	01:22:00	2	8
2023-05-04	Dewindti	Chupito	1	3	02:07:00	Stone	02:25:00	02:10:00	3	15
2023-05-04	Dewindti	Chupito	1	4	02:59:00	Shell	03:01:00	03:04:00	2	3
2023-05-04	Dewindti	Chupito	1	5	03:38:00	Shell	03:40:00	03:43:00	2	3
2023-05-04	Dewindti	Chupito	2	1	00:20:00	Shell	00:23:00	00:38:00	3	15
2023-05-04	Dewindti	Chupito	2	2	01:12:00	Shell	01:27:00	01:33:00	15	6
2023-05-04	Dewindti	Chupito	2	3	02:08:00	Shell	02:20:00	02:23:00	12	3
2023-05-04	Dewindti	Chupito	2	4	02:51:00	Stone	02:55:00	02:53:00	2	2
2023-05-04	Dewindti	Chupito	2	5	03:16:00	Shell	03:20:00	03:26:00	4	6
2023-05-04	Dewindti	Chupito	3	1	00:37:00	Shell	00:41:00	00:45:00	4	4
2023-05-04	Dewindti	Chupito	3	2	01:09:00	Shell	01:11:00	01:16:00	2	5
2023-05-04	Dewindti	Chupito	3	3	01:42:00	Shell	01:44:00	01:46:00	2	2
2023-05-04	Dewindti	Chupito	3	4	02:10:00	Shell	02:13:00	02:15:00	3	2
2023-05-04	Dewindti	Chupito	3	5	02:45:00	Stone	03:02:00	02:49:00	4	13
2023-05-04	Dewindti	Chupito	4	1	00:27:00	Shell	00:29:00	00:32:00	2	3
2023-05-04	Dewindti	Chupito	4	2	01:04:00	Shell	01:05:00	01:08:00	1	3
2023-05-04	Dewindti	Chupito	4	3	01:31:00	Shell	01:37:00	01:50:00	6	13
2023-05-04	Dewindti	Chupito	4	4	02:21:00	Shell	02:24:00	02:39:00	3	15
2023-05-04	Dewindti	Chupito	4	5	03:10:00	Shell	03:12:00	03:15:00	2	3
2023-05-04	Dewindti	Chupito	5	1	00:28:00	Shell	00:31:00	00:33:00	3	2
2023-05-04	Dewindti	Chupito	5	2	NA	Stone	NA	NA	NA	NA	No video
2023-05-04	Dewindti	Chupito	5	3	NA	Shell	NA	NA	NA	NA	No video
2023-05-04	Dewindti	Chupito	5	4	NA	Shell	NA	NA	NA	NA	No video
2023-05-04	Dewindti	Chupito	5	5	NA	Shell	NA	NA	NA	NA	No video
2023-05-04	Dewindti	Chupito	6	1	00:28:00	Shell	00:30:00	00:33:00	2	3
2023-05-04	Dewindti	Chupito	6	2	01:04:00	Shell	01:07:00	01:10:00	3	3
2023-05-04	Dewindti	Chupito	6	3	01:47:00	Shell	01:49:00	01:52:00	2	3
2023-05-04	Dewindti	Chupito	6	4	02:19:00	Shell	02:22:00	02:25:00	3	3
2023-05-04	Dewindti	Chupito	6	5	03:10:00	Shell	03:14:00	03:17:00	4	3
2023-04-16	Furcifer	Jamie	1	1	01:07:00	Stone	01:42:00	01:13:00	6	29
2023-04-16	Furcifer	Jamie	1	2	03:50:00	Stone	03:55:00	03:51:00	1	4
2023-04-16	Furcifer	Jamie	1	3	08:07:00	Shell	08:09:00	08:13:00	2	4
2023-04-16	Furcifer	Jamie	1	4	09:58:00	Shell	10:00:00	10:04:00	2	4
2023-04-16	Furcifer	Jamie	1	5	11:22:00	Stone	11:27:00	11:24:00	2	3
2023-04-17	Furcifer	Jamie	2	1	00:33:00	Shell	00:39:00	00:41:00	6	2
2023-04-17	Furcifer	Jamie	2	2	01:17:00	Shell	01:20:00	01:23:00	3	3
2023-04-17	Furcifer	Jamie	2	3	01:56:00	Shell	01:58:00	02:00:00	2	2
2023-04-17	Furcifer	Jamie	2	4	02:47:00	Shell	02:51:00	02:54:00	4	3
2023-04-17	Furcifer	Jamie	2	5	03:54:00	Shell	03:56:00	03:58:00	2	2
2023-04-17	Furcifer	Jamie	3	1	00:33:00	Shell	00:35:00	00:39:00	2	4
2023-04-17	Furcifer	Jamie	3	2	01:21:00	Shell	01:23:00	01:30:00	2	7
2023-04-17	Furcifer	Jamie	3	3	02:10:00	Shell	02:12:00	02:15:00	2	3
2023-04-17	Furcifer	Jamie	3	4	03:10:00	Stone	03:20:00	03:12:00	2	8
2023-04-17	Furcifer	Jamie	3	5	04:05:00	Shell	04:07:00	04:13:00	2	6
2023-04-18	Furcifer	Jamie	4	1	01:15:00	Shell	01:16:00	01:21:00	1	5
2023-04-18	Furcifer	Jamie	4	2	02:07:00	Stone	02:17:00	02:08:00	1	9
2023-04-18	Furcifer	Jamie	4	3	02:59:00	Shell	03:01:00	03:16:00	2	15
2023-04-18	Furcifer	Jamie	4	4	03:57:00	Shell	03:59:00	04:02:00	2	3
2023-04-18	Furcifer	Jamie	4	5	04:49:00	Shell	04:51:00	04:58:00	2	7
2023-04-18	Furcifer	Jamie	5	1	00:51:00	Shell	00:54:00	01:00:00	3	6
2023-04-18	Furcifer	Jamie	5	2	01:33:00	Shell	01:34:00	01:40:00	1	6
2023-04-18	Furcifer	Jamie	5	3	02:14:00	Stone	02:25:00	02:15:00	1	10
2023-04-18	Furcifer	Jamie	5	4	03:10:00	Shell	03:11:00	03:15:00	1	4
2023-04-18	Furcifer	Jamie	5	5	04:17:00	Stone	04:23:00	04:19:00	2	4
2023-04-18	Furcifer	Jamie	6	1	00:33:00	Shell	00:35:00	00:38:00	2	3
2023-04-18	Furcifer	Jamie	6	2	01:11:00	Shell	01:14:00	01:17:00	3	3
2023-04-18	Furcifer	Jamie	6	3	01:44:00	Shell	01:46:00	02:46:00	2	60	Got scared of somethig and fled between Shell and Stone
2023-04-18	Furcifer	Jamie	6	4	03:18:00	Stone	03:23:00	03:20:00	2	3
2023-04-18	Furcifer	Jamie	6	5	03:50:00	Shell	03:52:00	03:56:00	2	4
2023-04-16	Furcifer	Fred	1	1	00:43:00	Stone	00:56:00	00:52:00	9	4	Took Shell very far
2023-04-16	Furcifer	Fred	1	2	01:50:00	Shell	01:52:00	02:01:00	2	9
2023-04-16	Furcifer	Fred	1	3	10:15:00	Shell	10:17:00	10:22:00	2	5	A Callochromis spent 5min in the bower just biting into ridge
2023-04-16	Furcifer	Fred	1	4	11:05:00	Shell	11:07:00	11:10:00	2	3
2023-04-16	Furcifer	Fred	1	5	00:03:00	Shell	00:12:00	00:15:00	9	3
2023-04-16	Furcifer	Fred	2	1	00:51:00	Stone	00:58:00	00:53:00	2	5
2023-04-16	Furcifer	Fred	2	2	03:06:00	Shell	03:07:00	03:12:00	1	5
2023-04-16	Furcifer	Fred	2	3	05:56:00	Stone	07:09:00	06:00:00	4	69
2023-04-16	Furcifer	Fred	2	4	08:00:00	Shell	08:02:00	08:08:00	2	6
2023-04-16	Furcifer	Fred	2	5	09:11:00	Stone	09:19:00	09:15:00	4	4
2023-04-16	Furcifer	Fred	3	1	01:10:00	Shell	01:11:00	01:14:00	1	4
2023-04-16	Furcifer	Fred	3	2	02:04:00	Shell	02:06:00	02:12:00	2	6
2023-04-16	Furcifer	Fred	3	3	03:09:00	Stone	03:24:00	03:17:00	8	7
2023-04-16	Furcifer	Fred	3	4	04:10:00	Shell	04:12:00	04:14:00	2	2
2023-04-16	Furcifer	Fred	3	5	05:54:00	Shell	05:58:00	06:09:00	4	11
2023-04-17	Furcifer	Fred	4	1	00:50:00	Stone	01:08:00	00:55:00	5	13
2023-04-17	Furcifer	Fred	4	2	01:55:00	Shell	01:57:00	02:15:00	2	18
2023-04-17	Furcifer	Fred	4	3	02:58:00	Shell	03:02:00	03:26:00	4	24
2023-04-17	Furcifer	Fred	4	4	04:27:00	Shell	04:33:00	04:42:00	6	9
2023-04-17	Furcifer	Fred	4	5	05:55:00	Shell	05:57:00	06:05:00	2	8
2023-04-17	Furcifer	Fred	5	1	00:33:00	Stone	00:44:00	00:36:00	3	8
2023-04-17	Furcifer	Fred	5	2	01:29:00	Stone	01:37:00	NA	NA	NA	Camera fell
2023-04-17	Furcifer	Fred	5	3	02:48:00	Shell	02:51:00	02:56:00	3	5
2023-04-17	Furcifer	Fred	5	4	03:46:00	Shell	03:48:00	03:54:00	2	6
2023-04-17	Furcifer	Fred	5	5	05:00:00	Shell	05:03:00	05:16:00	3	13
2023-04-17	Furcifer	Fred	6	1	01:02:00	Shell	01:05:00	01:16:00	3	11
2023-04-17	Furcifer	Fred	6	2	02:03:00	Shell	02:05:00	02:12:00	2	7
2023-04-17	Furcifer	Fred	6	3	03:02:00	Shell	03:04:00	03:10:00	2	6
2023-04-17	Furcifer	Fred	6	4	04:05:00	Shell	04:08:00	04:15:00	3	7
2023-04-17	Furcifer	Fred	6	5	05:09:00	Shell	05:11:00	05:15:00	2	4
2023-05-03	Furcifer	Enno	1	1	00:49:00	Shell	00:51:00	01:06:00	2	15	Take objects very far
2023-05-03	Furcifer	Enno	1	2	02:00:00	Shell	02:03:00	02:15:00	3	12
2023-05-03	Furcifer	Enno	1	3	03:59:00	Shell	04:01:00	04:08:00	2	7
2023-05-03	Furcifer	Enno	1	4	04:59:00	Shell	05:07:00	05:15:00	8	8
2023-05-03	Furcifer	Enno	1	5	06:17:00	Shell	06:21:00	06:39:00	4	18
2023-05-03	Furcifer	Enno	2	1	00:34:00	Shell	00:36:00	00:53:00	2	17
2023-05-03	Furcifer	Enno	2	2	02:20:00	Shell	02:23:00	02:33:00	3	10
2023-05-03	Furcifer	Enno	2	3	03:34:00	Shell	03:37:00	03:45:00	3	8
2023-05-03	Furcifer	Enno	2	4	04:38:00	Shell	04:42:00	04:50:00	4	8
2023-05-03	Furcifer	Enno	2	5	05:39:00	Shell	05:40:00	05:56:00	1	16
2023-05-03	Furcifer	Enno	3	1	01:11:00	Stone	01:28:00	01:13:00	2	15
2023-05-03	Furcifer	Enno	3	2	02:25:00	Shell	02:27:00	02:35:00	2	8
2023-05-03	Furcifer	Enno	3	3	03:12:00	Shell	03:14:00	03:25:00	2	11	Good view of the decision
2023-05-03	Furcifer	Enno	3	4	04:20:00	Shell	04:22:00	04:33:00	2	11
2023-05-03	Furcifer	Enno	3	5	05:11:00	Shell	05:15:00	05:27:00	4	12
2023-05-04	Furcifer	Enno	4	1	00:41:00	Stone	01:05:00	00:45:00	4	20	Pretty interesting, touches Shell then chooses Stone
2023-05-04	Furcifer	Enno	4	2	01:52:00	Shell	01:54:00	02:07:00	2	13
2023-05-04	Furcifer	Enno	4	3	03:03:00	Stone	03:17:00	03:06:00	3	11
2023-05-04	Furcifer	Enno	4	4	04:05:00	Shell	04:07:00	04:27:00	2	20
2023-05-04	Furcifer	Enno	4	5	05:18:00	Shell	05:20:00	05:31:00	2	11
2023-05-04	Furcifer	Enno	5	1	00:34:00	Shell	00:37:00	00:49:00	3	12
2023-05-04	Furcifer	Enno	5	2	01:37:00	Shell	01:40:00	01:54:00	3	14
2023-05-04	Furcifer	Enno	5	3	02:44:00	Shell	02:46:00	02:54:00	2	8
2023-05-04	Furcifer	Enno	5	4	03:28:00	Shell	03:30:00	03:35:00	2	5
2023-05-04	Furcifer	Enno	5	5	04:07:00	Shell	04:09:00	04:18:00	2	9
2023-05-04	Furcifer	Enno	6	1	00:24:00	Stone	00:32:00	00:26:00	2	6
2023-05-04	Furcifer	Enno	6	2	01:04:00	Shell	01:08:00	01:18:00	4	10
2023-05-04	Furcifer	Enno	6	3	01:44:00	Shell	01:47:00	01:50:00	3	3
2023-05-04	Furcifer	Enno	6	4	02:38:00	Shell	02:40:00	02:45:00	2	5
2023-05-04	Furcifer	Enno	6	5	03:12:00	Shell	03:14:00	03:21:00	2	7
2023-05-06	Furcifer	Caesar	1	1	00:33:00	Stone	00:35:00	00:40:00	2	5
2023-05-06	Furcifer	Caesar	1	2	01:29:00	Shell	01:33:00	01:45:00	4	12
2023-05-06	Furcifer	Caesar	1	3	02:25:00	Shell	02:28:00	02:35:00	3	7
2023-05-06	Furcifer	Caesar	1	4	03:16:00	Shell	03:18:00	03:25:00	2	7
2023-05-06	Furcifer	Caesar	1	5	04:20:00	Stone	04:28:00	04:23:00	3	5
2023-05-06	Furcifer	Caesar	2	1	00:53:00	Shell	00:55:00	01:14:00	2	19	Female between Shell and Stone
2023-05-06	Furcifer	Caesar	2	2	01:42:00	Shell	01:45:00	02:15:00	3	30	Is also investigating another bower
2023-05-06	Furcifer	Caesar	2	3	02:52:00	Shell	02:54:00	03:01:00	2	7
2023-05-06	Furcifer	Caesar	2	4	04:03:00	Shell	04:06:00	04:14:00	3	8
2023-05-06	Furcifer	Caesar	2	5	04:47:00	Stone	04:53:00	04:49:00	2	4
2023-05-06	Furcifer	Caesar	3	1	00:28:00	Shell	00:30:00	00:37:00	2	7
2023-05-06	Furcifer	Caesar	3	2	01:23:00	Shell	01:28:00	01:36:00	5	8	Touches Stone then chooses Shell
2023-05-06	Furcifer	Caesar	3	3	02:16:00	Shell	02:20:00	02:35:00	4	15
2023-05-06	Furcifer	Caesar	3	4	03:35:00	Shell	03:40:00	03:47:00	5	7
2023-05-06	Furcifer	Caesar	3	5	04:25:00	Shell	04:27:00	04:35:00	2	8	Good view of the decision
2023-05-06	Furcifer	Caesar	4	1	01:08:00	Shell	01:10:00	01:15:00	2	5
2023-05-06	Furcifer	Caesar	4	2	02:35:00	Stone	02:53:00	02:42:00	7	11
2023-05-06	Furcifer	Caesar	4	3	03:58:00	Shell	04:01:00	04:05:00	3	4
2023-05-06	Furcifer	Caesar	4	4	05:01:00	Shell	05:04:00	05:12:00	3	8
2023-05-06	Furcifer	Caesar	4	5	06:24:00	Stone	06:39:00	06:27:00	3	12
2023-05-06	Furcifer	Caesar	5	1	00:33:00	Shell	00:35:00	00:43:00	2	8
2023-05-06	Furcifer	Caesar	5	2	01:09:00	Stone	01:16:00	01:11:00	2	5
2023-05-06	Furcifer	Caesar	5	3	02:11:00	Shell	02:14:00	02:19:00	3	5
2023-05-06	Furcifer	Caesar	5	4	02:52:00	Shell	02:56:00	03:01:00	4	5
2023-05-06	Furcifer	Caesar	5	5	03:39:00	Stone	03:49:00	03:40:00	1	9
2023-05-06	Furcifer	Caesar	6	1	00:25:00	Shell	00:27:00	00:31:00	2	4
2023-05-06	Furcifer	Caesar	6	2	01:10:00	Shell	01:12:00	01:43:00	2	31	Goes check his second bower between Shell and Stone
2023-05-06	Furcifer	Caesar	6	3	02:24:00	Shell	02:26:00	02:36:00	2	10
2023-05-06	Furcifer	Caesar	6	4	03:07:00	Shell	03:10:00	03:14:00	3	4
2023-05-06	Furcifer	Caesar	6	5	03:34:00	Shell	03:37:00	03:41:00	3	4
2023-04-16	Furcifer	Monroe	1	1	01:05:00	Shell	01:07:00	01:15:00	2	8	Takes Shell very far
2023-04-16	Furcifer	Monroe	1	2	02:35:00	Shell	02:38:00	02:43:00	3	5
2023-04-16	Furcifer	Monroe	1	3	04:27:00	Shell	04:29:00	04:35:00	2	6
2023-04-16	Furcifer	Monroe	1	4	06:10:00	Stone	06:16:00	06:12:00	2	4
2023-04-16	Furcifer	Monroe	1	5	07:28:00	Shell	07:41:00	07:46:00	3	5
2023-04-16	Furcifer	Monroe	2	1	01:09:00	Stone	01:13:00	01:11:00	2	2
2023-04-16	Furcifer	Monroe	2	2	02:47:00	Shell	02:49:00	02:53:00	2	4
2023-04-16	Furcifer	Monroe	2	3	04:11:00	Stone	04:17:00	04:15:00	4	2
2023-04-16	Furcifer	Monroe	2	4	05:41:00	Stone	05:48:00	05:44:00	3	4
2023-04-16	Furcifer	Monroe	2	5	06:57:00	Stone	07:02:00	06:59:00	2	3
2023-04-16	Furcifer	Monroe	3	1	00:43:00	Shell	00:45:00	00:51:00	2	6
2023-04-16	Furcifer	Monroe	3	2	02:31:00	Stone	02:43:00	02:36:00	5	7
2023-04-16	Furcifer	Monroe	3	3	04:01:00	Shell	04:03:00	04:08:00	2	5
2023-04-16	Furcifer	Monroe	3	4	05:12:00	Shell	05:15:00	05:21:00	3	6
2023-04-16	Furcifer	Monroe	3	5	06:55:00	Shell	06:58:00	07:01:00	3	3
2023-04-16	Furcifer	Monroe	4	1	00:31:00	Shell	00:33:00	00:39:00	2	6
2023-04-16	Furcifer	Monroe	4	2	01:42:00	Shell	01:44:00	01:49:00	2	5
2023-04-16	Furcifer	Monroe	4	3	02:52:00	Stone	02:56:00	02:54:00	2	2
2023-04-16	Furcifer	Monroe	4	4	04:12:00	Shell	04:14:00	04:18:00	2	4
2023-04-16	Furcifer	Monroe	4	5	05:26:00	Stone	05:32:00	05:29:00	3	3
2023-04-17	Furcifer	Monroe	5	1	00:33:00	Shell	00:34:00	00:41:00	1	7
2023-04-17	Furcifer	Monroe	5	2	01:30:00	Stone	01:39:00	01:32:00	2	7
2023-04-17	Furcifer	Monroe	5	3	03:08:00	Shell	03:09:00	03:29:00	1	20
2023-04-17	Furcifer	Monroe	5	4	04:29:00	Shell	04:31:00	04:37:00	2	6
2023-04-17	Furcifer	Monroe	5	5	06:03:00	Shell	06:05:00	06:12:00	2	7
2023-04-17	Furcifer	Monroe	6	1	00:33:00	Shell	00:35:00	00:39:00	2	4
2023-04-17	Furcifer	Monroe	6	2	01:37:00	Shell	01:39:00	01:46:00	2	7
2023-04-17	Furcifer	Monroe	6	3	03:05:00	Shell	03:08:00	03:14:00	3	6
2023-04-17	Furcifer	Monroe	6	4	04:11:00	Shell	04:13:00	04:31:00	2	18
2023-04-17	Furcifer	Monroe	6	5	05:31:00	Stone	05:36:00	05:32:00	1	4
2023-04-19	Furcifer	Monroe	7	1	00:43:00	Shell	00:45:00	00:49:00	2	4
2023-04-19	Furcifer	Monroe	7	2	02:00:00	Shell	02:03:00	02:10:00	3	7
2023-04-19	Furcifer	Monroe	7	3	03:03:00	Shell	03:06:00	03:11:00	3	5
2023-04-19	Furcifer	Monroe	7	4	03:49:00	Shell	03:51:00	03:57:00	2	6
2023-04-19	Furcifer	Monroe	7	5	04:32:00	Stone	04:39:00	04:35:00	3	4
2023-04-20	Furcifer	Monroe	8	1	00:49:00	Stone	00:56:00	00:51:00	2	5
2023-04-20	Furcifer	Monroe	8	2	01:42:00	Shell	01:46:00	02:00:00	4	14
2023-04-20	Furcifer	Monroe	8	3	02:40:00	Shell	02:43:00	02:47:00	3	4
2023-04-20	Furcifer	Monroe	8	4	03:33:00	Shell	03:35:00	03:41:00	2	6
2023-04-20	Furcifer	Monroe	8	5	04:19:00	Shell	04:21:00	04:28:00	2	7
2023-05-04	Furcifer	Vulcain	1	1	00:26:00	Shell	00:35:00	01:01:00	9	26
2023-05-04	Furcifer	Vulcain	1	2	02:00:00	Shell	02:01:00	02:11:00	1	10
2023-05-04	Furcifer	Vulcain	1	3	02:58:00	Shell	03:11:00	03:25:00	13	14
2023-05-04	Furcifer	Vulcain	1	4	03:50:00	Shell	03:52:00	04:03:00	2	11
2023-05-04	Furcifer	Vulcain	1	5	04:30:00	Shell	04:47:00	04:57:00	17	10
2023-05-04	Furcifer	Vulcain	2	1	00:18:00	Shell	00:20:00	00:30:00	2	10
2023-05-04	Furcifer	Vulcain	2	2	00:54:00	Shell	00:57:00	01:11:00	3	14
2023-05-04	Furcifer	Vulcain	2	3	01:36:00	Shell	01:39:00	01:58:00	3	19
2023-05-04	Furcifer	Vulcain	2	4	02:17:00	Stone	02:39:00	02:19:00	2	20
2023-05-04	Furcifer	Vulcain	2	5	03:07:00	Shell	03:09:00	03:22:00	2	13
2023-05-04	Furcifer	Vulcain	3	1	00:19:00	Stone	00:30:00	00:21:00	2	9
2023-05-04	Furcifer	Vulcain	3	2	01:01:00	Shell	01:02:00	01:11:00	1	9
2023-05-04	Furcifer	Vulcain	3	3	01:40:00	Shell	01:43:00	01:51:00	3	8
2023-05-04	Furcifer	Vulcain	3	4	02:25:00	Shell	02:27:00	02:37:00	2	10
2023-05-04	Furcifer	Vulcain	3	5	03:12:00	Shell	03:13:00	03:31:00	1	18
2023-05-04	Furcifer	Vulcain	4	1	00:20:00	Shell	00:22:00	00:28:00	2	6
2023-05-04	Furcifer	Vulcain	4	2	01:10:00	Shell	01:12:00	01:19:00	2	7
2023-05-04	Furcifer	Vulcain	4	3	01:40:00	Stone	01:50:00	01:43:00	3	7
2023-05-04	Furcifer	Vulcain	4	4	02:13:00	Shell	02:23:00	02:26:00	10	3
2023-05-04	Furcifer	Vulcain	4	5	02:46:00	Shell	02:47:00	02:58:00	1	11
2023-05-04	Furcifer	Vulcain	5	1	00:17:00	Shell	00:19:00	00:26:00	2	7
2023-05-04	Furcifer	Vulcain	5	2	00:45:00	Shell	00:47:00	00:54:00	2	7
2023-05-04	Furcifer	Vulcain	5	3	01:08:00	Shell	01:21:00	01:30:00	13	9
2023-05-04	Furcifer	Vulcain	5	4	01:59:00	Shell	02:02:00	02:11:00	3	9
2023-05-04	Furcifer	Vulcain	5	5	02:42:00	Stone	02:54:00	02:47:00	5	7	Tries to get Shell out first
2023-05-04	Furcifer	Vulcain	6	1	00:17:00	Shell	00:19:00	00:26:00	2	7
2023-05-04	Furcifer	Vulcain	6	2	00:53:00	Stone	01:00:00	00:55:00	2	5	Touches Shell first
2023-05-04	Furcifer	Vulcain	6	3	01:26:00	Shell	01:28:00	01:37:00	2	9
2023-05-04	Furcifer	Vulcain	6	4	01:53:00	Shell	01:55:00	02:02:00	2	7
2023-05-04	Furcifer	Vulcain	6	5	02:21:00	Stone	02:34:00	02:27:00	6	7	Tries to get Shell out first

## Sheet: RanksBB2024
Date	Session	Test	TestEpoch	Species	Subject	Pair	Rank	Comments
2023-05-02	Session1	1	Beg	Dewindti	Ari	Big	9
2023-05-02	Session1	2	Beg	Dewindti	Ari	Big	7
2023-05-02	Session1	3	Beg	Dewindti	Ari	Big	3
2023-05-02	Session1	4	End	Dewindti	Ari	Big	4
2023-05-02	Session1	5	End	Dewindti	Ari	Big	4
2023-05-02	Session1	6	End	Dewindti	Ari	Big	8
2023-05-02	Session2	1	Beg	Dewindti	Ari	Big	1
2023-05-02	Session2	2	Beg	Dewindti	Ari	Big	18	But still fail, mistake from my part, did not go till 20 trials
2023-05-02	Session2	3	Beg	Dewindti	Ari	Big	10
2023-05-02	Session2	4	End	Dewindti	Ari	Big	2
2023-05-02	Session2	5	End	Dewindti	Ari	Big	4
2023-05-02	Session2	6	End	Dewindti	Ari	Big	1
2023-05-04	Session1	1	Beg	Dewindti	Baloo	Small	4
2023-05-04	Session1	2	Beg	Dewindti	Baloo	Small	10
2023-05-04	Session1	3	Beg	Dewindti	Baloo	Small	8
2023-05-04	Session1	4	End	Dewindti	Baloo	Small	1
2023-05-04	Session1	5	End	Dewindti	Baloo	Small	1
2023-05-04	Session1	6	End	Dewindti	Baloo	Small	5
2023-05-04	Session2	1	Beg	Dewindti	Baloo	Small	1
2023-05-04	Session2	2	Beg	Dewindti	Baloo	Small	1
2023-05-04	Session2	3	Beg	Dewindti	Baloo	Small	3
2023-05-04	Session2	4	End	Dewindti	Baloo	Small	2
2023-05-04	Session2	5	End	Dewindti	Baloo	Small	1
2023-05-04	Session2	6	End	Dewindti	Baloo	Small	4
2023-05-11	Session1	1	Beg	Dewindti	Roger II	Small	2
2023-05-11	Session1	2	Beg	Dewindti	Roger II	Small	1
2023-05-11	Session1	3	Beg	Dewindti	Roger II	Small	3
2023-05-11	Session1	4	End	Dewindti	Roger II	Small	14
2023-05-11	Session1	5	End	Dewindti	Roger II	Small	14
2023-05-11	Session1	6	End	Dewindti	Roger II	Small	4
2023-05-11	Session2	1	Beg	Dewindti	Roger II	Small	20	Fail
2023-05-11	Session2	2	Beg	Dewindti	Roger II	Small	3
2023-05-11	Session2	3	Beg	Dewindti	Roger II	Small	2
2023-05-11	Session2	4	End	Dewindti	Roger II	Small	8
2023-05-11	Session2	5	End	Dewindti	Roger II	Small	15
2023-05-11	Session2	6	End	Dewindti	Roger II	Small	2
2023-05-13	Session1	1	Beg	Dewindti	Theodore	Small	3
2023-05-13	Session1	2	Beg	Dewindti	Theodore	Small	2
2023-05-13	Session1	3	Beg	Dewindti	Theodore	Small	1
2023-05-13	Session1	4	End	Dewindti	Theodore	Small	5
2023-05-13	Session1	5	End	Dewindti	Theodore	Small	6
2023-05-13	Session1	6	End	Dewindti	Theodore	Small	9
2023-05-13	Session2	1	Beg	Dewindti	Theodore	Small	2
2023-05-13	Session2	2	Beg	Dewindti	Theodore	Small	3
2023-05-13	Session2	3	Beg	Dewindti	Theodore	Small	2
2023-05-13	Session2	4	End	Dewindti	Theodore	Small	1
2023-05-13	Session2	5	End	Dewindti	Theodore	Small	4
2023-05-13	Session2	6	End	Dewindti	Theodore	Small	1
2023-05-06	Session1	1	Beg	Dewindti	Dune	Small	6
2023-05-06	Session1	2	Beg	Dewindti	Dune	Small	6
2023-05-06	Session1	3	Beg	Dewindti	Dune	Small	5
2023-05-06	Session1	4	End	Dewindti	Dune	Small	7
2023-05-06	Session1	5	End	Dewindti	Dune	Small	6
2023-05-06	Session1	6	End	Dewindti	Dune	Small	2
2023-05-06	Session2	1	Beg	Dewindti	Dune	Small	4
2023-05-06	Session2	2	Beg	Dewindti	Dune	Small	3
2023-05-06	Session2	3	Beg	Dewindti	Dune	Small	2
2023-05-06	Session2	4	End	Dewindti	Dune	Small	13
2023-05-06	Session2	5	End	Dewindti	Dune	Small	1
2023-05-06	Session2	6	End	Dewindti	Dune	Small	8
2023-05-09	Session1	1	Beg	Dewindti	Chupito	Small	1
2023-05-09	Session1	2	Beg	Dewindti	Chupito	Small	8
2023-05-09	Session1	3	Beg	Dewindti	Chupito	Small	1
2023-05-09	Session1	4	End	Dewindti	Chupito	Small	1
2023-05-09	Session1	5	End	Dewindti	Chupito	Small	8
2023-05-09	Session1	6	End	Dewindti	Chupito	Small	8
2023-05-09	Session2	1	Beg	Dewindti	Chupito	Small	11
2023-05-09	Session2	2	Beg	Dewindti	Chupito	Small	8
2023-05-09	Session2	3	Beg	Dewindti	Chupito	Small	1
2023-05-09	Session2	4	End	Dewindti	Chupito	Small	2
2023-05-09	Session2	5	End	Dewindti	Chupito	Small	3
2023-05-09	Session2	6	End	Dewindti	Chupito	Small	4
2023-05-06	Session1	1	Beg	Furcifer	Fred	Medium	6
2023-05-06	Session1	2	Beg	Furcifer	Fred	Medium	1
2023-05-06	Session1	3	Beg	Furcifer	Fred	Medium	6
2023-05-06	Session1	4	End	Furcifer	Fred	Medium	8
2023-05-06	Session1	5	End	Furcifer	Fred	Medium	1
2023-05-06	Session1	6	End	Furcifer	Fred	Medium	20	Fail
2023-05-06	Session2	1	Beg	Furcifer	Fred	Medium	6
2023-05-06	Session2	2	Beg	Furcifer	Fred	Medium	5
2023-05-06	Session2	3	Beg	Furcifer	Fred	Medium	2
2023-05-06	Session2	4	End	Furcifer	Fred	Medium	17
2023-05-06	Session2	5	End	Furcifer	Fred	Medium	5
2023-05-06	Session2	6	End	Furcifer	Fred	Medium	12
2023-04-27	Session1	1	Beg	Furcifer	Jamie	Big	2
2023-04-27	Session1	2	Beg	Furcifer	Jamie	Big	12
2023-04-27	Session1	3	Beg	Furcifer	Jamie	Big	17
2023-04-27	Session1	4	End	Furcifer	Jamie	Big	20	Fail
2023-04-27	Session1	5	End	Furcifer	Jamie	Big	1
2023-04-27	Session1	6	End	Furcifer	Jamie	Big	20	Fail
2023-04-27	Session2	1	Beg	Furcifer	Jamie	Big	7
2023-04-27	Session2	2	Beg	Furcifer	Jamie	Big	14
2023-04-27	Session2	3	Beg	Furcifer	Jamie	Big	2
2023-04-27	Session2	4	End	Furcifer	Jamie	Big	2
2023-04-27	Session2	5	End	Furcifer	Jamie	Big	20	Fail
2023-04-27	Session2	6	End	Furcifer	Jamie	Big	10
2023-05-11	Session1	1	Beg	Furcifer	Caesar	Medium	5
2023-05-11	Session1	2	Beg	Furcifer	Caesar	Medium	3
2023-05-11	Session1	3	Beg	Furcifer	Caesar	Medium	2
2023-05-11	Session1	4	End	Furcifer	Caesar	Medium	2
2023-05-11	Session1	5	End	Furcifer	Caesar	Medium	5
2023-05-11	Session1	6	End	Furcifer	Caesar	Medium	4
2023-05-11	Session2	1	Beg	Furcifer	Caesar	Medium	1
2023-05-11	Session2	2	Beg	Furcifer	Caesar	Medium	1
2023-05-11	Session2	3	Beg	Furcifer	Caesar	Medium	1
2023-05-11	Session2	4	End	Furcifer	Caesar	Medium	14
2023-05-11	Session2	5	End	Furcifer	Caesar	Medium	6
2023-05-11	Session2	6	End	Furcifer	Caesar	Medium	3
2023-05-13	Session1	1	Beg	Furcifer	Enno	Medium	20	Fail
2023-05-13	Session1	2	Beg	Furcifer	Enno	Medium	20	Fail
2023-05-13	Session1	3	Beg	Furcifer	Enno	Medium	12
2023-05-13	Session1	4	End	Furcifer	Enno	Medium	12
2023-05-13	Session1	5	End	Furcifer	Enno	Medium	4
2023-05-13	Session1	6	End	Furcifer	Enno	Medium	5
2023-05-13	Session2	1	Beg	Furcifer	Enno	Medium	20	Fail
2023-05-13	Session2	2	Beg	Furcifer	Enno	Medium	7
2023-05-13	Session2	3	Beg	Furcifer	Enno	Medium	20	Fail
2023-05-13	Session2	4	End	Furcifer	Enno	Medium	2
2023-05-13	Session2	5	End	Furcifer	Enno	Medium	7
2023-05-13	Session2	6	End	Furcifer	Enno	Medium	14
2023-04-25	Session1	1	Beg	Furcifer	Monroe	Big	5
2023-04-25	Session1	2	Beg	Furcifer	Monroe	Big	15
2023-04-25	Session1	3	Beg	Furcifer	Monroe	Big	3
2023-04-25	Session1	4	End	Furcifer	Monroe	Big	17
2023-04-25	Session1	5	End	Furcifer	Monroe	Big	17
2023-04-25	Session1	6	End	Furcifer	Monroe	Big	9
2023-04-25	Session2	1	Beg	Furcifer	Monroe	Big	7
2023-04-25	Session2	2	Beg	Furcifer	Monroe	Big	10
2023-04-25	Session2	3	Beg	Furcifer	Monroe	Big	2
2023-04-25	Session2	4	End	Furcifer	Monroe	Big	6
2023-04-25	Session2	5	End	Furcifer	Monroe	Big	19
2023-04-25	Session2	6	End	Furcifer	Monroe	Big	8
2023-05-09	Session1	1	Beg	Furcifer	Vulcain	Medium	3
2023-05-09	Session1	2	Beg	Furcifer	Vulcain	Medium	10
2023-05-09	Session1	3	Beg	Furcifer	Vulcain	Medium	13
2023-05-09	Session1	4	End	Furcifer	Vulcain	Medium	11
2023-05-09	Session1	5	End	Furcifer	Vulcain	Medium	5
2023-05-09	Session1	6	End	Furcifer	Vulcain	Medium	12
2023-05-09	Session2	1	Beg	Furcifer	Vulcain	Medium	9
2023-05-09	Session2	2	Beg	Furcifer	Vulcain	Medium	16
2023-05-09	Session2	3	Beg	Furcifer	Vulcain	Medium	20	Fail
2023-05-09	Session2	4	End	Furcifer	Vulcain	Medium	4
2023-05-09	Session2	5	End	Furcifer	Vulcain	Medium	2
2023-05-09	Session2	6	End	Furcifer	Vulcain	Medium	20	Fail

## Sheet: DetailsBB2024
Date	Species	Subject	Pair	Session	Test	Trial	Time_see	Time_remove	Element_removed	Removal_latency	Action_Shell_inside	Time	Action_Stone_inside	Time	Action_Shell_outside	Time	Action_Stone_outside	Time	Total_actions_inside	Manip_Sh_before_St	Comments
2023-05-02	Dewindti	Ari	Big	Session1	1	1	00:28:00	00:35:00	Shell	7	1	0:30 (N)					1	0:44 (N)	1	0	It's actually the second test but on the real first one, he took the thread out first so experimenter just stopped the test; (N) = Nudges
2023-05-02	Dewindti	Ari	Big	Session1	1	2	01:22:00	01:31:00	Shell	9	1	1:27 (N)					1	1:35 (Out)	1	0	(Out) means that the object was actually still in the bower and that he had to remove it as well
2023-05-02	Dewindti	Ari	Big	Session1	1	3	02:06:00	02:08:00	Shell	2					1	2:13 (P)	1	2:17 (O)	0	0	(P) = (Pushes), the object is still on the rim but out and the fish pushes it so it rolls down
2023-05-02	Dewindti	Ari	Big	Session1	1	4	03:09:00	03:12:00	Shell	3					1	3:20 (N), 3:23 (Pushes it back in the bower then takes the stone out)			0	0
2023-05-02	Dewindti	Ari	Big	Session1	1	5	04:14:00	04:17:00	Shell	3							1	4:27 (O)	0	0
2023-05-02	Dewindti	Ari	Big	Session1	1	6	05:22:00	05:25:00	Shell	3							1	5:30 (O)	0	0
2023-05-02	Dewindti	Ari	Big	Session1	1	7	05:56:00	05:58:00	Shell	2							1	6:02 (O)	0	0
2023-05-02	Dewindti	Ari	Big	Session1	1	8	06:25:00	06:27:00	Shell	2							1	6:30 (O)	0	0
2023-05-02	Dewindti	Ari	Big	Session1	1	9	07:00:00	07:04:00	Stone	4	1	7:01 (TG)			1	7:13 (P)			1	1	(TG) = Tries to Grab, the fish takes the object but it falls from his mouth
2023-05-02	Dewindti	Ari	Big	Session1	2	1	00:31:00	00:34:00	Shell	3					2	0:36 (P); 0:40 (P)	1	0:40 (O)	0	0
2023-05-02	Dewindti	Ari	Big	Session1	2	2	01:14:00	01:16:00	Shell	2									0	0
2023-05-02	Dewindti	Ari	Big	Session1	2	3	01:37:00	01:40:00	Shell	3							1	1:55 (O)	0	0
2023-05-02	Dewindti	Ari	Big	Session1	2	4	02:45:00	02:49:00	Shell	4							1	2:54 (O)	0	0
2023-05-02	Dewindti	Ari	Big	Session1	2	5	03:45:00	03:47:00	Shell	2							1	3:50 (O)	0	0
2023-05-02	Dewindti	Ari	Big	Session1	2	6	04:26:00	04:30:00	Shell	4							1	4:34 (O)	0	0
2023-05-02	Dewindti	Ari	Big	Session1	2	7	05:21:00	05:28:00	Stone	7	1	5:23 (TG)			1	5:51 (P)			1	1
2023-05-02	Dewindti	Ari	Big	Session1	3	1	00:34:00	00:37:00	Shell	3									0	0
2023-05-02	Dewindti	Ari	Big	Session1	3	2	02:23:00	02:25:00	Shell	2					1	2:29 (N)	1	2:27 (N)	0	0
2023-05-02	Dewindti	Ari	Big	Session1	3	3	03:23:00	03:25:00	Stone	2					1	3:28 (O)			0	0	Was not considered as a removal of the stone during the experiment but it clearly is, so continued experiment, removed then stone again on 15th trial
2023-05-02	Dewindti	Ari	Big	Session1	4	1	00:37:00	00:40:00	Shell	3									0	0
2023-05-02	Dewindti	Ari	Big	Session1	4	2	01:25:00	01:29:00	Shell	4	1	1:26 (N)					1	1:33 (O)	1	0
2023-05-02	Dewindti	Ari	Big	Session1	4	3	01:54:00	01:57:00	Shell	3					1	5:00 (P)	1	5:02 (O)	0	0
2023-05-02	Dewindti	Ari	Big	Session1	4	4	05:26:00	05:28:00	Stone	2					1	5:32 (O)			0	0
2023-05-02	Dewindti	Ari	Big	Session1	5	1	00:43:00	00:46:00	Shell	3							1	0:48 (O)	0	0
2023-05-02	Dewindti	Ari	Big	Session1	5	2	01:14:00	01:35:00	Shell	21	1	1:15 (TG)	2	1:23 (N), 1:33 (TG)					3	0
2023-05-02	Dewindti	Ari	Big	Session1	5	3	02:13:00	02:15:00	Shell	2							1	2:17 (O)	0	0
2023-05-02	Dewindti	Ari	Big	Session1	5	4	02:52:00	02:57:00	Stone	5	1	2:54 (TG)							1	1	Actually the Shell crossed the rim when out of the border so normally the test should have continued
2023-05-02	Dewindti	Ari	Big	Session1	6	1	00:53:00	00:57:00	Shell	4							1	1:00 (O)	0	0
2023-05-02	Dewindti	Ari	Big	Session1	6	2	01:29:00	01:31:00	Shell	2							1	1:33 (O)	0	0
2023-05-02	Dewindti	Ari	Big	Session1	6	3	02:02:00	02:04:00	Shell	2							1	2:06 (O)	0	0
2023-05-02	Dewindti	Ari	Big	Session1	6	4	02:36:00	02:38:00	Shell	2							1	2:41 (O)	0	0
2023-05-02	Dewindti	Ari	Big	Session1	6	5	03:10:00	03:12:00	Shell	2					1	3:48 (P)	1	3:52 (O)	0	0
2023-05-02	Dewindti	Ari	Big	Session1	6	6	04:19:00	04:22:00	Shell	3							1	4:32 (O)	0	0
2023-05-02	Dewindti	Ari	Big	Session1	6	7	05:01:00	05:03:00	Shell	2							1	5:06 (O)	0	0
2023-05-02	Dewindti	Ari	Big	Session1	6	8	05:38:00	05:40:00	Stone	2					1	5:53 (O)			0	0
2023-05-02	Dewindti	Ari	Big	Session2	1	1	00:25:00	00:35:00	Stone	10	2	0:28 (N), 0:32 (N)			1	1:04 (O)			2	2
2023-05-02	Dewindti	Ari	Big	Session2	2	1	00:22:00	00:30:00	Shell	8	2	0:23 (N), 0:26 (N)					2	0:35 (N), 0:40 (O)	2	0
2023-05-02	Dewindti	Ari	Big	Session2	2	2	00:55:00	00:58:00	Shell	3									0	0
2023-05-02	Dewindti	Ari	Big	Session2	2	3	01:18:00	01:21:00	Shell	2							1	1:24 (O)	0	0
2023-05-02	Dewindti	Ari	Big	Session2	2	4	01:45:00	01:52:00	Shell	7	1	1:48 (N)					1	1:55 (O)	1	0
2023-05-02	Dewindti	Ari	Big	Session2	2	5	02:18:00	02:22:00	Shell	4	1	2:19 (N)							1	0
2023-05-02	Dewindti	Ari	Big	Session2	2	6	02:52:00	02:57:00	Shell	5	1	2:54 (TG)					1	3:07 (O)	1	0
2023-05-02	Dewindti	Ari	Big	Session2	2	7	03:33:00	03:36:00	Shell	3									0	0
2023-05-02	Dewindti	Ari	Big	Session2	2	8	03:56:00	04:00:00	Shell	4	1	3:59 (N)					1	4:05 (O)	1	0
2023-05-02	Dewindti	Ari	Big	Session2	2	9	04:17:00	04:28:00	Shell	11	1	4:19 (TG)							1	0
2023-05-02	Dewindti	Ari	Big	Session2	2	10	04:45:00	04:52:00	Shell	7			1	4:48 (N)					1	0
2023-05-02	Dewindti	Ari	Big	Session2	2	11	05:25:00	05:53:00	Shell	28	1	5:27 (TG)							1	0
2023-05-02	Dewindti	Ari	Big	Session2	2	12	06:25:00	06:28:00	Shell	3									0	0
2023-05-02	Dewindti	Ari	Big	Session2	2	13	07:02:00	07:05:00	Shell	3									0	0
2023-05-02	Dewindti	Ari	Big	Session2	2	14	07:27:00	07:29:00	Shell	2					1	7:33 (P)			0	0
2023-05-02	Dewindti	Ari	Big	Session2	2	15	07:51:00	07:56:00	Shell	5	1	7:53 (TG)							1	0
2023-05-02	Dewindti	Ari	Big	Session2	2	16	08:26:00	09:32:00	Shell	66	1	8:27 (N)							1	0
2023-05-02	Dewindti	Ari	Big	Session2	2	17	09:56:00	09:58:00	Shell	2									0	0
2023-05-02	Dewindti	Ari	Big	Session2	2	18	10:15:00	10:19:00	Shell	4	1	10:18 (TG)					1	10:22 (O)	1	0	I stopped the test now because I thought it had been 20 trials
2023-05-02	Dewindti	Ari	Big	Session2	3	1	00:26:00	00:32:00	Shell	6	1	0:28 (N)							1	0
2023-05-02	Dewindti	Ari	Big	Session2	3	2	01:39:00	01:43:00	Shell	4									0	0
2023-05-02	Dewindti	Ari	Big	Session2	3	3	02:31:00	02:47:00	Shell	16	2	2:33 (TG), 2:39 (TG)							2	0
2023-05-02	Dewindti	Ari	Big	Session2	3	4	03:33:00	03:37:00	Shell	4							1	3:43 (O)	0	0
2023-05-02	Dewindti	Ari	Big	Session2	3	5	04:19:00	04:26:00	Shell	7							1	4:30 (O)	0	0
2023-05-02	Dewindti	Ari	Big	Session2	3	6	04:51:00	04:54:00	Shell	3							1	4:59 (O)	0	0
2023-05-02	Dewindti	Ari	Big	Session2	3	7	06:04:00	06:07:00	Shell	3									0	0	Eats in the water column before this trial
2023-05-02	Dewindti	Ari	Big	Session2	3	8	06:36:00	06:39:00	Shell	3									0	0
2023-05-02	Dewindti	Ari	Big	Session2	3	9	07:47:00	07:52:00	Shell	5	1	7:50 (TG)							1	0
2023-05-02	Dewindti	Ari	Big	Session2	3	10	08:47:00	08:53:00	Stone	6	1	8:50 (TG)							1	1
2023-05-02	Dewindti	Ari	Big	Session2	4	1	00:52:00	02:05:00	Shell	73	2	0:58 (N), 1:03 (N)							2	0
2023-05-02	Dewindti	Ari	Big	Session2	4	2	02:49:00	02:53:00	Stone	4									0	0
2023-05-02	Dewindti	Ari	Big	Session2	5	1	00:34:00	00:46:00	Shell	12	2	0:38 (TG), 0:40 (TG)							2	0
2023-05-02	Dewindti	Ari	Big	Session2	5	2	01:12:00	01:15:00	Shell	3									0	0
2023-05-02	Dewindti	Ari	Big	Session2	5	3	01:35:00	01:44:00	Shell	9	1	1:41 (N)							1	0
2023-05-02	Dewindti	Ari	Big	Session2	5	4	02:51:00	02:58:00	Stone	7							1	3:38 (O)	0	0
2023-05-02	Dewindti	Ari	Big	Session2	6	1	00:42:00	01:02:00	Stone	20	1	0:45 (N)	1	0:57 (TG)					2	1
2023-05-04	Dewindti	Baloo	Small	Session1	1	1	00:20:00	00:26:00	Shell	6	1	0:24 (TG)	1	0:22 (N)					2	0
2023-05-04	Dewindti	Baloo	Small	Session1	1	2	00:45:00	00:52:00	Shell	7	1	0:50 (N)							1	0
2023-05-04	Dewindti	Baloo	Small	Session1	1	3	01:14:00	01:16:00	Shell	2					1	1:21 (P)			0	0
2023-05-04	Dewindti	Baloo	Small	Session1	1	4	01:35:00	01:40:00	Stone	5	1	1:38 (TG)	1	1:39 (TG)	1	1:42 (P)			2	1
2023-05-04	Dewindti	Baloo	Small	Session1	2	1	00:18:00	00:20:00	Shell	2							1	0:23 (O)	0	0
2023-05-04	Dewindti	Baloo	Small	Session1	2	2	00:39:00	00:41:00	Shell	2									0	0
2023-05-04	Dewindti	Baloo	Small	Session1	2	3	00:58:00	01:00:00	Shell	2									0	0
2023-05-04	Dewindti	Baloo	Small	Session1	2	4	01:15:00	01:19:00	Shell	4	1	1:17 (TG)							1	0
2023-05-04	Dewindti	Baloo	Small	Session1	2	5	01:39:00	01:44:00	Shell	5	1	1:42 (TG)							1	0
2023-05-04	Dewindti	Baloo	Small	Session1	2	6	02:00:00	02:03:00	Shell	3									0	0
2023-05-04	Dewindti	Baloo	Small	Session1	2	7	02:19:00	02:21:00	Shell	2					1	2:24 (P)			0	0
2023-05-04	Dewindti	Baloo	Small	Session1	2	8	02:37:00	02:41:00	Shell	4	1	2:39 (TG)			1	2:44 (P)	1	2:49 (O)	1	0
2023-05-04	Dewindti	Baloo	Small	Session1	2	9	02:58:00	03:01:00	Shell	3									0	0
2023-05-04	Dewindti	Baloo	Small	Session1	2	10	03:25:00	03:27:00	Stone	2									0	0
2023-05-04	Dewindti	Baloo	Small	Session1	3	1	00:36:00	00:38:00	Shell	2					1	0:41 (P)			0	0
2023-05-04	Dewindti	Baloo	Small	Session1	3	2	01:01:00	01:04:00	Shell	3									0	0
2023-05-04	Dewindti	Baloo	Small	Session1	3	3	01:20:00	01:22:00	Shell	2									0	0
2023-05-04	Dewindti	Baloo	Small	Session1	3	4	01:37:00	01:39:00	Shell	2									0	0
2023-05-04	Dewindti	Baloo	Small	Session1	3	5	01:53:00	01:56:00	Shell	3	1	1:55 (TG)							1	0
2023-05-04	Dewindti	Baloo	Small	Session1	3	6	02:09:00	02:11:00	Shell	2							1	2:18 (N)	0	0
2023-05-04	Dewindti	Baloo	Small	Session1	3	7	02:29:00	02:32:00	Shell	3									0	0
2023-05-04	Dewindti	Baloo	Small	Session1	3	8	02:46:00	02:48:00	Stone	2					2	2:50 (N), 2:54 (O)			0	0
2023-05-04	Dewindti	Baloo	Small	Session1	4	1	00:21:00	00:25:00	Stone	4			1	0:23 (TG)					1	0
2023-05-04	Dewindti	Baloo	Small	Session1	5	1	00:23:00	00:25:00	Stone	2									0	0
2023-05-04	Dewindti	Baloo	Small	Session1	6	1	00:20:00	00:22:00	Shell	2									0	0
2023-05-04	Dewindti	Baloo	Small	Session1	6	2	00:36:00	00:37:00	Shell	1									0	0
2023-05-04	Dewindti	Baloo	Small	Session1	6	3	00:49:00	00:53:00	Shell	4									0	0
2023-05-04	Dewindti	Baloo	Small	Session1	6	4	01:04:00	01:08:00	Shell	4	1	1:07 (N)							1	0
2023-05-04	Dewindti	Baloo	Small	Session1	6	5	01:20:00	01:24:00	Stone	4	1	1:22 (N)							1	1
2023-05-04	Dewindti	Baloo	Small	Session2	1	1	00:18:00	00:24:00	Stone	6	1	0:22 (N)	1	0:20 (N)					2	1	Fighting with neighbour at the end
2023-05-04	Dewindti	Baloo	Small	Session2	2	1	00:16:00	00:24:00	Stone	8	2	0:19 (N), 0:22 (N)			2	0:31 (N), 0:49 (P)			2	2
2023-05-04	Dewindti	Baloo	Small	Session2	3	1	00:22:00	00:27:00	Shell	5	1	0:24 (TG)							1	0
2023-05-04	Dewindti	Baloo	Small	Session2	3	2	00:39:00	00:42:00	Shell	3									0	0
2023-05-04	Dewindti	Baloo	Small	Session2	3	3	00:58:00	01:01:00	Stone	3					1	1:10 (O)			0	0
2023-05-04	Dewindti	Baloo	Small	Session2	4	1	00:20:00	00:21:00	Shell	1									0	0
2023-05-04	Dewindti	Baloo	Small	Session2	4	2	00:33:00	00:36:00	Stone	3							1	1:40 (N)	0	0
2023-05-04	Dewindti	Baloo	Small	Session2	5	1	00:19:00	00:22:00	Stone	3									0	0
2023-05-04	Dewindti	Baloo	Small	Session2	6	1	00:17:00	00:19:00	Shell	2									0	0
2023-05-04	Dewindti	Baloo	Small	Session2	6	2	00:32:00	00:36:00	Shell	4									0	0
2023-05-04	Dewindti	Baloo	Small	Session2	6	3	00:48:00	00:49:00	Shell	1									0	0
2023-05-04	Dewindti	Baloo	Small	Session2	6	4	01:00:00	01:02:00	Stone	2									0	0
2023-05-11	Dewindti	Roger II	Small	Session1	1	1	00:14:00	00:16:00	Shell	2									0	0
2023-05-11	Dewindti	Roger II	Small	Session1	1	2	00:35:00	00:37:00	Stone	2									0	0
2023-05-11	Dewindti	Roger II	Small	Session1	2	1	00:09:00	00:11:00	Stone	2									0	0
2023-05-11	Dewindti	Roger II	Small	Session1	3	1	00:13:00	00:16:00	Shell	3	1	0:15 (TG)							1	0
2023-05-11	Dewindti	Roger II	Small	Session1	3	2	00:33:00	00:35:00	Shell	2							1	0:38 (N)	0	0
2023-05-11	Dewindti	Roger II	Small	Session1	3	3	00:46:00	00:48:00	Stone	2									0	0
2023-05-11	Dewindti	Roger II	Small	Session1	4	1	00:17:00	00:21:00	Shell	4	1	0:18 (N)							1	0
2023-05-11	Dewindti	Roger II	Small	Session1	4	2	00:38:00	00:40:00	Shell	2									0	0
2023-05-11	Dewindti	Roger II	Small	Session1	4	3	00:52:00	00:55:00	Shell	3									0	0
2023-05-11	Dewindti	Roger II	Small	Session1	4	4	01:03:00	01:05:00	Shell	2									0	0
2023-05-11	Dewindti	Roger II	Small	Session1	4	5	01:11:00	01:12:00	Shell	1									0	0
2023-05-11	Dewindti	Roger II	Small	Session1	4	6	01:22:00	01:24:00	Shell	2			1	1:24 (N)					1	0
2023-05-11	Dewindti	Roger II	Small	Session1	4	7	01:32:00	01:34:00	Shell	2									0	0
2023-05-11	Dewindti	Roger II	Small	Session1	4	8	01:42:00	01:44:00	Shell	2									0	0
2023-05-11	Dewindti	Roger II	Small	Session1	4	9	01:50:00	01:52:00	Shell	2									0	0
2023-05-11	Dewindti	Roger II	Small	Session1	4	10	01:59:00	02:01:00	Shell	2									0	0
2023-05-11	Dewindti	Roger II	Small	Session1	4	11	02:14:00	02:16:00	Shell	2									0	0
2023-05-11	Dewindti	Roger II	Small	Session1	4	12	02:23:00	02:25:00	Shell	3									0	0
2023-05-11	Dewindti	Roger II	Small	Session1	4	13	02:33:00	02:34:00	Shell	1									0	0
2023-05-11	Dewindti	Roger II	Small	Session1	4	14	02:41:00	02:43:00	Stone	2									0	0
2023-05-11	Dewindti	Roger II	Small	Session1	5	1	00:11:00	00:13:00	Shell	2									0	0
2023-05-11	Dewindti	Roger II	Small	Session1	5	2	00:20:00	00:22:00	Shell	2									0	0
2023-05-11	Dewindti	Roger II	Small	Session1	5	3	00:31:00	00:33:00	Shell	2									0	0
2023-05-11	Dewindti	Roger II	Small	Session1	5	4	00:43:00	00:45:00	Shell	2									0	0
2023-05-11	Dewindti	Roger II	Small	Session1	5	5	00:55:00	00:57:00	Shell	2									0	0
2023-05-11	Dewindti	Roger II	Small	Session1	5	6	01:04:00	01:07:00	Shell	3									0	0
2023-05-11	Dewindti	Roger II	Small	Session1	5	7	01:14:00	01:16:00	Shell	2									0	0
2023-05-11	Dewindti	Roger II	Small	Session1	5	8	01:23:00	01:24:00	Shell	1									0	0
2023-05-11	Dewindti	Roger II	Small	Session1	5	9	01:34:00	01:37:00	Shell	3									0	0
2023-05-11	Dewindti	Roger II	Small	Session1	5	10	01:43:00	01:45:00	Shell	2									0	0
2023-05-11	Dewindti	Roger II	Small	Session1	5	11	01:52:00	01:54:00	Shell	2									0	0
2023-05-11	Dewindti	Roger II	Small	Session1	5	12	02:00:00	02:03:00	Shell	3									0	0
2023-05-11	Dewindti	Roger II	Small	Session1	5	13	02:10:00	02:12:00	Shell	2									0	0
2023-05-11	Dewindti	Roger II	Small	Session1	5	14	02:17:00	02:19:00	Stone	2									0	0
2023-05-11	Dewindti	Roger II	Small	Session1	6	1	00:13:00	00:16:00	Shell	3									0	0
2023-05-11	Dewindti	Roger II	Small	Session1	6	2	00:24:00	00:26:00	Shell	2									0	0
2023-05-11	Dewindti	Roger II	Small	Session1	6	3	00:37:00	00:39:00	Shell	2									0	0
2023-05-11	Dewindti	Roger II	Small	Session1	6	4	00:55:00	00:57:00	Stone	2									0	0
2023-05-11	Dewindti	Roger II	Small	Session2	1	1	00:14:00	00:17:00	Shell	3	1	0:16 (TG)							1	0	In this session, he sometimes fights against caudopunctatus or furcifer
2023-05-11	Dewindti	Roger II	Small	Session2	1	2	00:28:00	00:30:00	Shell	2									0	0
2023-05-11	Dewindti	Roger II	Small	Session2	1	3	00:39:00	00:41:00	Shell	2									0	0
2023-05-11	Dewindti	Roger II	Small	Session2	1	4	01:00:00	01:01:00	Shell	1									0	0
2023-05-11	Dewindti	Roger II	Small	Session2	1	5	01:15:00	01:22:00	Shell	7	2	1:16, 1:20 (N)							2	0
2023-05-11	Dewindti	Roger II	Small	Session2	1	6	01:31:00	01:33:00	Shell	2									0	0
2023-05-11	Dewindti	Roger II	Small	Session2	1	7	01:41:00	01:43:00	Shell	2									0	0
2023-05-11	Dewindti	Roger II	Small	Session2	1	8	01:51:00	01:53:00	Shell	2									0	0
2023-05-11	Dewindti	Roger II	Small	Session2	1	9	01:51:00	02:01:00	Shell	2									0	0
2023-05-11	Dewindti	Roger II	Small	Session2	1	10	02:08:00	02:10:00	Shell	2									0	0
2023-05-11	Dewindti	Roger II	Small	Session2	1	11	02:20:00	02:22:00	Shell	2									0	0
2023-05-11	Dewindti	Roger II	Small	Session2	1	12	02:30:00	02:32:00	Shell	2									0	0
2023-05-11	Dewindti	Roger II	Small	Session2	1	13	02:40:00	02:41:00	Shell	1									0	0
2023-05-11	Dewindti	Roger II	Small	Session2	1	14	02:49:00	02:56:00	Shell	7	2	2:51, 2:54 (TG)							2	0
2023-05-11	Dewindti	Roger II	Small	Session2	1	15	03:04:00	03:06:00	Shell	2									0	0
2023-05-11	Dewindti	Roger II	Small	Session2	1	16	03:15:00	03:37:00	Shell	22	1	3:17 (T), 3:26 (TG), 3:34 (N)							1	0
2023-05-11	Dewindti	Roger II	Small	Session2	1	17	03:46:00	03:48:00	Shell	2									0	0
2023-05-11	Dewindti	Roger II	Small	Session2	1	18	03:56:00	03:58:00	Shell	2									0	0
2023-05-11	Dewindti	Roger II	Small	Session2	1	19	04:05:00	04:07:00	Shell	2									0	0
2023-05-11	Dewindti	Roger II	Small	Session2	1	20	04:15:00	04:17:00	Shell	2									0	0
2023-05-11	Dewindti	Roger II	Small	Session2	2	1	00:12:00	00:14:00	Shell	2									0	0
2023-05-11	Dewindti	Roger II	Small	Session2	2	2	00:21:00	00:22:00	Shell	1									0	0
2023-05-11	Dewindti	Roger II	Small	Session2	2	3	00:29:00	00:37:00	Stone	8									0	0	Manipulates the objects before removing stone but out of range of camera
2023-05-11	Dewindti	Roger II	Small	Session2	3	1	00:12:00	00:15:00	Shell	3									0	0
2023-05-11	Dewindti	Roger II	Small	Session2	3	2	00:23:00	00:25:00	Stone	2									0	0
2023-05-11	Dewindti	Roger II	Small	Session2	4	1	00:12:00	00:14:00	Shell	2									0	0
2023-05-11	Dewindti	Roger II	Small	Session2	4	2	00:23:00	00:26:00	Shell	3									0	0
2023-05-11	Dewindti	Roger II	Small	Session2	4	3	00:36:00	00:38:00	Shell	2									0	0
2023-05-11	Dewindti	Roger II	Small	Session2	4	4	00:46:00	00:47:00	Shell	1									0	0
2023-05-11	Dewindti	Roger II	Small	Session2	4	5	00:54:00	00:55:00	Shell	1									0	0
2023-05-11	Dewindti	Roger II	Small	Session2	4	6	01:04:00	01:06:00	Shell	2									0	0
2023-05-11	Dewindti	Roger II	Small	Session2	4	7	01:12:00	01:13:00	Shell	1									0	0
2023-05-11	Dewindti	Roger II	Small	Session2	4	8	01:22:00	01:24:00	Stone	2									0	0
2023-05-11	Dewindti	Roger II	Small	Session2	5	1	00:13:00	00:15:00	Shell	2									0	0
2023-05-11	Dewindti	Roger II	Small	Session2	5	2	00:24:00	00:26:00	Shell	2									0	0
2023-05-11	Dewindti	Roger II	Small	Session2	5	3	00:34:00	00:35:00	Shell	1									0	0
2023-05-11	Dewindti	Roger II	Small	Session2	5	4	00:42:00	00:44:00	Shell	2									0	0
2023-05-11	Dewindti	Roger II	Small	Session2	5	5	00:49:00	00:52:00	Shell	3									0	0
2023-05-11	Dewindti	Roger II	Small	Session2	5	6	00:59:00	01:01:00	Shell	2									0	0
2023-05-11	Dewindti	Roger II	Small	Session2	5	7	01:07:00	01:09:00	Shell	2									0	0
2023-05-11	Dewindti	Roger II	Small	Session2	5	8	01:16:00	01:21:00	Shell	5	1	1:17 (TG)	1	1:19 (N)					2	0
2023-05-11	Dewindti	Roger II	Small	Session2	5	9	01:27:00	01:30:00	Shell	3									0	0
2023-05-11	Dewindti	Roger II	Small	Session2	5	10	01:36:00	01:38:00	Shell	2									0	0
2023-05-11	Dewindti	Roger II	Small	Session2	5	11	01:45:00	01:47:00	Shell	2									0	0
2023-05-11	Dewindti	Roger II	Small	Session2	5	12	01:55:00	01:57:00	Shell	2									0	0
2023-05-11	Dewindti	Roger II	Small	Session2	5	13	02:06:00	02:08:00	Shell	2									0	0
2023-05-11	Dewindti	Roger II	Small	Session2	5	14	02:21:00	02:22:00	Shell	1									0	0
2023-05-11	Dewindti	Roger II	Small	Session2	5	15	02:32:00	02:37:00	Stone	5	1	2:34 (TG)			1	2:44 (O)			1	1
2023-05-11	Dewindti	Roger II	Small	Session2	6	1	00:16:00	00:15:00	Shell	2									0	0
2023-05-11	Dewindti	Roger II	Small	Session2	6	2	00:22:00	00:38:00	Stone	16	2	0:26, 0:26 (TG), 0:28 (N)							2	2
2023-05-13	Dewindti	Theodore	Small	Session1	1	1	00:17:00	00:21:00	Shell	4									0	0
2023-05-13	Dewindti	Theodore	Small	Session1	1	2	00:36:00	00:38:00	Shell	2									0	0
2023-05-13	Dewindti	Theodore	Small	Session1	1	3	00:57:00	00:59:00	Stone	2									0	0
2023-05-13	Dewindti	Theodore	Small	Session1	2	1	00:19:00	00:21:00	Shell	2									0	0
2023-05-13	Dewindti	Theodore	Small	Session1	2	2	00:54:00	00:56:00	Stone	2									0	0
2023-05-13	Dewindti	Theodore	Small	Session1	3	1	00:37:00	00:39:00	Stone	2					1	0:47 (P)			0	0	First did a trial where tried to grab stone, then tried to grab shell, then took the thread and removed both objects
2023-05-13	Dewindti	Theodore	Small	Session1	4	1	00:12:00	00:14:00	Shell	2									0	0
2023-05-13	Dewindti	Theodore	Small	Session1	4	2	00:27:00	00:29:00	Shell	2									0	0
2023-05-13	Dewindti	Theodore	Small	Session1	4	3	00:38:00	00:40:00	Shell	2									0	0
2023-05-13	Dewindti	Theodore	Small	Session1	4	4	00:53:00	00:55:00	Shell	2									0	0
2023-05-13	Dewindti	Theodore	Small	Session1	4	5	01:06:00	01:08:00	Stone	2					1	1:11 (O)			0	0
2023-05-13	Dewindti	Theodore	Small	Session1	5	1	00:12:00	00:15:00	Shell	3									0	0
2023-05-13	Dewindti	Theodore	Small	Session1	5	2	00:26:00	00:28:00	Shell	2									0	0
2023-05-13	Dewindti	Theodore	Small	Session1	5	3	00:38:00	00:40:00	Shell	2									0	0
2023-05-13	Dewindti	Theodore	Small	Session1	5	4	00:58:00	01:00:00	Shell	2							1	1:03 (O)	0	0
2023-05-13	Dewindti	Theodore	Small	Session1	5	5	01:11:00	01:14:00	Shell	3									0	0
2023-05-13	Dewindti	Theodore	Small	Session1	5	6	01:29:00	01:31:00	Stone	2					1	1:34 (O)			0	0
2023-05-13	Dewindti	Theodore	Small	Session1	6	1	00:18:00	00:20:00	Shell	2							1	1:23 (N)	0	0
2023-05-13	Dewindti	Theodore	Small	Session1	6	2	00:31:00	00:33:00	Shell	2							1	0:36 (O)	0	0
2023-05-13	Dewindti	Theodore	Small	Session1	6	3	00:46:00	00:50:00	Shell	4	1	0:48 (N)							1	0
2023-05-13	Dewindti	Theodore	Small	Session1	6	4	01:00:00	01:02:00	Shell	2									0	0
2023-05-13	Dewindti	Theodore	Small	Session1	6	5	01:13:00	01:15:00	Shell	2							1	1:18 (O)	0	0
2023-05-13	Dewindti	Theodore	Small	Session1	6	6	01:26:00	01:28:00	Shell	2									0	0
2023-05-13	Dewindti	Theodore	Small	Session1	6	7	01:37:00	01:39:00	Shell	2									0	0
2023-05-13	Dewindti	Theodore	Small	Session1	6	8	01:49:00	01:51:00	Shell	2									0	0
2023-05-13	Dewindti	Theodore	Small	Session1	6	9	02:05:00	02:09:00	Stone	4	1	2:07 (TG)							1	1
2023-05-13	Dewindti	Theodore	Small	Session2	1	1	00:12:00	00:15:00	Shell	3									0	0
2023-05-13	Dewindti	Theodore	Small	Session2	1	2	00:23:00	00:28:00	Stone	5	2	0:24, 0:25 (N)	1	0:24 (N)	1	0:25 (P)			3	2
2023-05-13	Dewindti	Theodore	Small	Session2	2	1	00:22:00	00:23:00	Shell	1							1	0:26 (O)	0	0
2023-05-13	Dewindti	Theodore	Small	Session2	2	2	00:34:00	00:36:00	Shell	2									0	0
2023-05-13	Dewindti	Theodore	Small	Session2	2	3	00:44:00	00:46:00	Stone	2									0	0	Interesting because seems to aim for the shell then bends to the stone
2023-05-13	Dewindti	Theodore	Small	Session2	3	1	00:15:00	00:17:00	Shell	2									0	0
2023-05-13	Dewindti	Theodore	Small	Session2	3	2	00:26:00	00:29:00	Stone	3									0	0
2023-05-13	Dewindti	Theodore	Small	Session2	4	1	00:41:00	00:43:00	Stone	2					1	0:45 (O)			0	0
2023-05-13	Dewindti	Theodore	Small	Session2	5	1	00:14:00	00:16:00	Shell	2									0	0
2023-05-13	Dewindti	Theodore	Small	Session2	5	2	00:26:00	00:29:00	Shell	3									0	0
2023-05-13	Dewindti	Theodore	Small	Session2	5	3	00:37:00	00:40:00	Shell	3	1	0:38 (TG)							1	0
2023-05-13	Dewindti	Theodore	Small	Session2	5	4	00:48:00	00:53:00	Stone	5	1	0:49 (TG)							1	1
2023-05-13	Dewindti	Theodore	Small	Session2	6	1	00:14:00	00:16:00	Stone	2									0	0
2023-05-06	Dewindti	Dune	Small	Session1	1	1	00:25:00	00:27:00	Shell	2									0	0
2023-05-06	Dewindti	Dune	Small	Session1	1	2	00:49:00	00:51:00	Shell	2			1	0:50 (T)					1	0
2023-05-06	Dewindti	Dune	Small	Session1	1	3	01:14:00	01:16:00	Shell	2							1	1:21 (P)	0	0
2023-05-06	Dewindti	Dune	Small	Session1	1	4	01:38:00	01:40:00	Shell	2									0	0
2023-05-06	Dewindti	Dune	Small	Session1	1	5	02:12:00	02:15:00	Shell	3	1	2:14 (TG)							1	0
2023-05-06	Dewindti	Dune	Small	Session1	1	6	02:31:00	02:32:00	Stone	1									0	0
2023-05-06	Dewindti	Dune	Small	Session1	2	1	00:52:00	00:54:00	Shell	2									0	0
2023-05-06	Dewindti	Dune	Small	Session1	2	2	01:16:00	01:17:00	Shell	1					1	1:20 (P)			0	0
2023-05-06	Dewindti	Dune	Small	Session1	2	3	01:39:00	01:41:00	Shell	2							1	1:6 (O)	0	0
2023-05-06	Dewindti	Dune	Small	Session1	2	4	02:01:00	02:02:00	Shell	1									0	0
2023-05-06	Dewindti	Dune	Small	Session1	2	5	02:16:00	02:18:00	Shell	2							1	2:20 (P)	0	0
2023-05-06	Dewindti	Dune	Small	Session1	2	6	02:41:00	02:43:00	Stone	2					1	2:51 (P)			0	0
2023-05-06	Dewindti	Dune	Small	Session1	3	1	00:19:00	00:24:00	Shell	5	1	0:22 (TG)	1	0:20 (TG)					2	0
2023-05-06	Dewindti	Dune	Small	Session1	3	2	00:50:00	00:51:00	Shell	1									0	0
2023-05-06	Dewindti	Dune	Small	Session1	3	3	01:09:00	01:11:00	Shell	2									0	0
2023-05-06	Dewindti	Dune	Small	Session1	3	4	01:29:00	01:30:00	Shell	1									0	0
2023-05-06	Dewindti	Dune	Small	Session1	3	5	01:56:00	01:58:00	Stone	2									0	0
2023-05-06	Dewindti	Dune	Small	Session1	4	1	00:26:00	00:29:00	Shell	3			1	0:28 (TG)					1	0
2023-05-06	Dewindti	Dune	Small	Session1	4	2	00:47:00	00:48:00	Shell	1									0	0
2023-05-06	Dewindti	Dune	Small	Session1	4	3	01:09:00	01:11:00	Shell	2									0	0
2023-05-06	Dewindti	Dune	Small	Session1	4	4	01:25:00	01:27:00	Shell	2									0	0
2023-05-06	Dewindti	Dune	Small	Session1	4	5	01:44:00	01:46:00	Shell	2									0	0
2023-05-06	Dewindti	Dune	Small	Session1	4	6	02:11:00	02:13:00	Shell	2									0	0
2023-05-06	Dewindti	Dune	Small	Session1	4	7	02:31:00	02:32:00	Stone	1									0	0
2023-05-06	Dewindti	Dune	Small	Session1	5	1	00:21:00	00:23:00	Shell	2									0	0
2023-05-06	Dewindti	Dune	Small	Session1	5	2	00:40:00	00:42:00	Shell	2									0	0
2023-05-06	Dewindti	Dune	Small	Session1	5	3	01:04:00	01:05:00	Shell	1									0	0
2023-05-06	Dewindti	Dune	Small	Session1	5	4	01:22:00	01:23:00	Shell	1									0	0
2023-05-06	Dewindti	Dune	Small	Session1	5	5	01:35:00	01:36:00	Shell	1									0	0
2023-05-06	Dewindti	Dune	Small	Session1	5	6	01:48:00	01:50:00	Stone	2									0	0
2023-05-06	Dewindti	Dune	Small	Session1	6	1	00:13:00	00:15:00	Shell	2									0	0
2023-05-06	Dewindti	Dune	Small	Session1	6	2	00:31:00	00:33:00	Stone	2					1	0:40 (P)			0	0
2023-05-06	Dewindti	Dune	Small	Session2	1	1	00:24:00	00:26:00	Shell	2									0	0
2023-05-06	Dewindti	Dune	Small	Session2	1	2	00:40:00	00:43:00	Shell	3	1	0:42 (TG)							1	0
2023-05-06	Dewindti	Dune	Small	Session2	1	3	00:55:00	00:57:00	Shell	2									0	0
2023-05-06	Dewindti	Dune	Small	Session2	1	4	01:13:00	01:15:00	Stone	2									0	0
2023-05-06	Dewindti	Dune	Small	Session2	2	1	00:14:00	00:17:00	Shell	3									0	0
2023-05-06	Dewindti	Dune	Small	Session2	2	2	00:34:00	00:36:00	Shell	2									0	0
2023-05-06	Dewindti	Dune	Small	Session2	2	3	00:50:00	00:52:00	Stone	2									0	0
2023-05-06	Dewindti	Dune	Small	Session2	3	1	00:18:00	00:20:00	Shell	2									0	0
2023-05-06	Dewindti	Dune	Small	Session2	3	2	00:35:00	00:37:00	Stone	2									0	0
2023-05-06	Dewindti	Dune	Small	Session2	4	1	00:27:00	00:28:00	Shell	1									0	0
2023-05-06	Dewindti	Dune	Small	Session2	4	2	00:40:00	00:41:00	Shell	1									0	0
2023-05-06	Dewindti	Dune	Small	Session2	4	3	00:53:00	00:55:00	Shell	2									0	0
2023-05-06	Dewindti	Dune	Small	Session2	4	4	01:05:00	01:07:00	Shell	2									0	0
2023-05-06	Dewindti	Dune	Small	Session2	4	5	01:33:00	01:35:00	Shell	2									0	0
2023-05-06	Dewindti	Dune	Small	Session2	4	6	01:46:00	01:48:00	Shell	2									0	0
2023-05-06	Dewindti	Dune	Small	Session2	4	7	02:29:00	02:31:00	Shell	2							1	2:36 (O)	0	0
2023-05-06	Dewindti	Dune	Small	Session2	4	8	NA	NA	Shell	NA									0	0
2023-05-06	Dewindti	Dune	Small	Session2	4	9	NA	NA	Shell	NA									0	0
2023-05-06	Dewindti	Dune	Small	Session2	4	10	NA	NA	Shell	NA									0	0
2023-05-06	Dewindti	Dune	Small	Session2	4	11	NA	NA	Shell	NA									0	0
2023-05-06	Dewindti	Dune	Small	Session2	4	12	NA	NA	Shell	NA									0	0
2023-05-06	Dewindti	Dune	Small	Session2	4	13	NA	NA	Stone	NA									0	0
2023-05-06	Dewindti	Dune	Small	Session2	5	1	00:15:00	00:18:00	Stone	3									0	0
2023-05-06	Dewindti	Dune	Small	Session2	6	1	00:39:00	00:41:00	Shell	2									0	0
2023-05-06	Dewindti	Dune	Small	Session2	6	2	01:21:00	01:23:00	Shell	2									0	0
2023-05-06	Dewindti	Dune	Small	Session2	6	3	01:52:00	01:54:00	Shell	2									0	0
2023-05-06	Dewindti	Dune	Small	Session2	6	4	02:09:00	02:11:00	Shell	2									0	0
2023-05-06	Dewindti	Dune	Small	Session2	6	5	02:32:00	02:35:00	Shell	3									0	0
2023-05-06	Dewindti	Dune	Small	Session2	6	6	02:51:00	02:52:00	Shell	1									0	0
2023-05-06	Dewindti	Dune	Small	Session2	6	7	03:06:00	03:08:00	Shell	2									0	0
2023-05-06	Dewindti	Dune	Small	Session2	6	8	03:28:00	03:30:00	Stone	2							1	3:44 (P)	0	0
2023-05-09	Dewindti	Chupito	Small	Session1	1	1	00:19:00	00:20:00	Stone	1							1	0:28 (N)	0	0
2023-05-09	Dewindti	Chupito	Small	Session1	2	1	00:15:00	00:17:00	Shell	2									0	0
2023-05-09	Dewindti	Chupito	Small	Session1	2	2	00:31:00	00:32:00	Shell	1									0	0
2023-05-09	Dewindti	Chupito	Small	Session1	2	3	00:42:00	00:44:00	Shell	2									0	0
2023-05-09	Dewindti	Chupito	Small	Session1	2	4	01:01:00	01:03:00	Shell	2					1	1:06 (N)			0	0
2023-05-09	Dewindti	Chupito	Small	Session1	2	5	01:15:00	01:17:00	Shell	2									0	0
2023-05-09	Dewindti	Chupito	Small	Session1	2	6	01:27:00	01:29:00	Shell	2									0	0
2023-05-09	Dewindti	Chupito	Small	Session1	2	7	01:43:00	01:47:00	Shell	4	1	1:44 (TG)							1	0
2023-05-09	Dewindti	Chupito	Small	Session1	2	8	02:01:00	02:03:00	Stone	2									0	0
2023-05-09	Dewindti	Chupito	Small	Session1	3	1	00:13:00	00:15:00	Stone	2					2	0:18 (T), 0:20 (P)			0	0
2023-05-09	Dewindti	Chupito	Small	Session1	4	1	00:17:00	00:19:00	Stone	2									0	0
2023-05-09	Dewindti	Chupito	Small	Session1	5	1	00:31:00	00:33:00	Shell	2									0	0
2023-05-09	Dewindti	Chupito	Small	Session1	5	2	00:41:00	00:45:00	Shell	4	1	0:42 (TG)							1	0
2023-05-09	Dewindti	Chupito	Small	Session1	5	3	00:56:00	00:58:00	Shell	2									0	0
2023-05-09	Dewindti	Chupito	Small	Session1	5	4	01:09:00	01:11:00	Shell	2									0	0
2023-05-09	Dewindti	Chupito	Small	Session1	5	5	01:21:00	01:23:00	Shell	2									0	0
2023-05-09	Dewindti	Chupito	Small	Session1	5	6	01:33:00	01:35:00	Shell	2									0	0
2023-05-09	Dewindti	Chupito	Small	Session1	5	7	01:47:00	01:50:00	Shell	3									0	0
2023-05-09	Dewindti	Chupito	Small	Session1	5	8	02:00:00	02:02:00	Stone	2					1	2:12 (T)			0	0
2023-05-09	Dewindti	Chupito	Small	Session1	6	1	00:19:00	00:22:00	Shell	3									0	0
2023-05-09	Dewindti	Chupito	Small	Session1	6	2	00:34:00	00:36:00	Shell	2									0	0
2023-05-09	Dewindti	Chupito	Small	Session1	6	3	00:46:00	00:48:00	Shell	2									0	0
2023-05-09	Dewindti	Chupito	Small	Session1	6	4	00:59:00	01:01:00	Shell	2									0	0
2023-05-09	Dewindti	Chupito	Small	Session1	6	5	01:12:00	01:14:00	Shell	2									0	0
2023-05-09	Dewindti	Chupito	Small	Session1	6	6	01:24:00	01:26:00	Shell	2									0	0
2023-05-09	Dewindti	Chupito	Small	Session1	6	7	01:37:00	01:40:00	Shell	3									0	0
2023-05-09	Dewindti	Chupito	Small	Session1	6	8	01:54:00	01:56:00	Stone	2									0	0
2023-05-09	Dewindti	Chupito	Small	Session2	1	1	00:13:00	00:14:00	Shell	1									0	0
2023-05-09	Dewindti	Chupito	Small	Session2	1	2	00:26:00	00:29:00	Shell	3									0	0
2023-05-09	Dewindti	Chupito	Small	Session2	1	3	00:51:00	00:53:00	Shell	2									0	0
2023-05-09	Dewindti	Chupito	Small	Session2	1	4	01:02:00	01:04:00	Shell	2									0	0
2023-05-09	Dewindti	Chupito	Small	Session2	1	5	01:14:00	01:15:00	Shell	1									0	0
2023-05-09	Dewindti	Chupito	Small	Session2	1	6	01:26:00	01:28:00	Shell	2									0	0
2023-05-09	Dewindti	Chupito	Small	Session2	1	7	01:40:00	01:42:00	Shell	2									0	0
2023-05-09	Dewindti	Chupito	Small	Session2	1	8	01:53:00	01:55:00	Shell	2									0	0
2023-05-09	Dewindti	Chupito	Small	Session2	1	9	02:06:00	02:08:00	Shell	2									0	0
2023-05-09	Dewindti	Chupito	Small	Session2	1	10	02:18:00	02:20:00	Shell	2									0	0
2023-05-09	Dewindti	Chupito	Small	Session2	1	11	02:30:00	02:31:00	Stone	1					1	2:36 (O)			0	0
2023-05-09	Dewindti	Chupito	Small	Session2	2	1	00:27:00	00:29:00	Shell	2									0	0
2023-05-09	Dewindti	Chupito	Small	Session2	2	2	00:38:00	00:40:00	Shell	2									0	0
2023-05-09	Dewindti	Chupito	Small	Session2	2	3	00:50:00	00:52:00	Shell	2									0	0
2023-05-09	Dewindti	Chupito	Small	Session2	2	4	01:00:00	01:03:00	Shell	3									0	0
2023-05-09	Dewindti	Chupito	Small	Session2	2	5	01:14:00	01:15:00	Shell	1									0	0
2023-05-09	Dewindti	Chupito	Small	Session2	2	6	01:27:00	01:30:00	Shell	3									0	0
2023-05-09	Dewindti	Chupito	Small	Session2	2	7	01:40:00	01:42:00	Shell	2									0	0
2023-05-09	Dewindti	Chupito	Small	Session2	2	8	01:55:00	01:58:00	Stone	3									0	0
2023-05-09	Dewindti	Chupito	Small	Session2	3	1	00:16:00	00:18:00	Stone	2					1	0:23 (O)			0	0
2023-05-09	Dewindti	Chupito	Small	Session2	4	1	00:16:00	00:18:00	Shell	2					1	0:21 (P)			0	0
2023-05-09	Dewindti	Chupito	Small	Session2	4	2	00:30:00	00:32:00	Stone	2									0	0
2023-05-09	Dewindti	Chupito	Small	Session2	5	1	00:16:00	00:17:00	Shell	1									0	0
2023-05-09	Dewindti	Chupito	Small	Session2	5	2	00:31:00	00:33:00	Shell	2									0	0
2023-05-09	Dewindti	Chupito	Small	Session2	5	3	01:00:00	01:02:00	Stone	2									0	0
2023-05-09	Dewindti	Chupito	Small	Session2	6	1	00:25:00	00:27:00	Shell	2									0	0
2023-05-09	Dewindti	Chupito	Small	Session2	6	2	00:37:00	00:38:00	Shell	1									0	0
2023-05-09	Dewindti	Chupito	Small	Session2	6	3	00:49:00	00:51:00	Shell	2									0	0
2023-05-09	Dewindti	Chupito	Small	Session2	6	4	01:05:00	01:07:00	Stone	2									0	0
2023-05-06	Furcifer	Fred	Medium	Session1	1	1	00:19:00	00:21:00	Shell	2									0	0
2023-05-06	Furcifer	Fred	Medium	Session1	1	2	00:38:00	00:41:00	Shell	3									0	0
2023-05-06	Furcifer	Fred	Medium	Session1	1	3	00:54:00	00:56:00	Shell	2									0	0
2023-05-06	Furcifer	Fred	Medium	Session1	1	4	01:11:00	01:15:00	Shell	4	1	0:13 (TG)							1	0
2023-05-06	Furcifer	Fred	Medium	Session1	1	5	01:33:00	01:35:00	Shell	2									0	0
2023-05-06	Furcifer	Fred	Medium	Session1	1	6	01:47:00	01:51:00	Stone	4			1	1:50 (N)					1	0
2023-05-06	Furcifer	Fred	Medium	Session1	2	1	00:19:00	00:24:00	Stone	5			1	0:21 (TG)					1	0
2023-05-06	Furcifer	Fred	Medium	Session1	3	1	00:15:00	00:24:00	Shell	9	2	0:17, 0:21 (N)							2	0
2023-05-06	Furcifer	Fred	Medium	Session1	3	2	00:40:00	00:44:00	Shell	4			1	0:42 (N)					1	0
2023-05-06	Furcifer	Fred	Medium	Session1	3	3	00:57:00	00:59:00	Shell	2									0	0
2023-05-06	Furcifer	Fred	Medium	Session1	3	4	01:13:00	01:15:00	Shell	2									0	0
2023-05-06	Furcifer	Fred	Medium	Session1	3	5	01:30:00	01:32:00	Shell	2									0	0
2023-05-06	Furcifer	Fred	Medium	Session1	3	6	01:44:00	01:46:00	Stone	2									0	0
2023-05-06	Furcifer	Fred	Medium	Session1	4	1	00:17:00	00:19:00	Shell	2									0	0
2023-05-06	Furcifer	Fred	Medium	Session1	4	2	00:41:00	00:44:00	Shell	3									0	0
2023-05-06	Furcifer	Fred	Medium	Session1	4	3	01:00:00	01:02:00	Shell	2									0	0
2023-05-06	Furcifer	Fred	Medium	Session1	4	4	01:25:00	01:27:00	Shell	2									0	0	Fight with a callochromis after this trial
2023-05-06	Furcifer	Fred	Medium	Session1	4	5	01:53:00	01:56:00	Shell	3									0	0
2023-05-06	Furcifer	Fred	Medium	Session1	4	6	02:11:00	02:13:00	Shell	2									0	0
2023-05-06	Furcifer	Fred	Medium	Session1	4	7	02:31:00	02:33:00	Shell	2									0	0
2023-05-06	Furcifer	Fred	Medium	Session1	4	8	02:46:00	02:49:00	Stone	3	1	2:48 (N)							1	1
2023-05-06	Furcifer	Fred	Medium	Session1	5	1	01:16:00	01:17:00	Stone	1									0	0
2023-05-06	Furcifer	Fred	Medium	Session1	6	1	01:14:00	01:16:00	Shell	2									0	0
2023-05-06	Furcifer	Fred	Medium	Session1	6	2	00:36:00	00:38:00	Shell	2									0	0
2023-05-06	Furcifer	Fred	Medium	Session1	6	3	00:51:00	00:54:00	Shell	3									0	0
2023-05-06	Furcifer	Fred	Medium	Session1	6	4	01:05:00	01:08:00	Shell	3									0	0
2023-05-06	Furcifer	Fred	Medium	Session1	6	5	01:26:00	01:28:00	Shell	2									0	0
2023-05-06	Furcifer	Fred	Medium	Session1	6	6	01:40:00	01:43:00	Shell	3							1	1:46 (G)	0	0
2023-05-06	Furcifer	Fred	Medium	Session1	6	7	02:00:00	02:03:00	Shell	3									0	0
2023-05-06	Furcifer	Fred	Medium	Session1	6	8	02:17:00	02:19:00	Shell	2									0	0
2023-05-06	Furcifer	Fred	Medium	Session1	6	9	02:30:00	02:31:00	Shell	1									0	0
2023-05-06	Furcifer	Fred	Medium	Session1	6	10	02:43:00	02:45:00	Shell	2									0	0
2023-05-06	Furcifer	Fred	Medium	Session1	6	11	02:59:00	03:01:00	Shell	2									0	0
2023-05-06	Furcifer	Fred	Medium	Session1	6	12	03:12:00	03:15:00	Shell	3	1	3:14 (N)							1	0
2023-05-06	Furcifer	Fred	Medium	Session1	6	13	03:25:00	03:27:00	Shell	2									0	0
2023-05-06	Furcifer	Fred	Medium	Session1	6	14	03:36:00	03:38:00	Shell	2									0	0
2023-05-06	Furcifer	Fred	Medium	Session1	6	15	03:49:00	03:51:00	Shell	2									0	0
2023-05-06	Furcifer	Fred	Medium	Session1	6	16	04:00:00	04:02:00	Shell	2									0	0
2023-05-06	Furcifer	Fred	Medium	Session1	6	17	04:17:00	04:19:00	Shell	2									0	0
2023-05-06	Furcifer	Fred	Medium	Session1	6	18	04:31:00	04:32:00	Shell	1									0	0
2023-05-06	Furcifer	Fred	Medium	Session1	6	19	04:42:00	04:45:00	Shell	3									0	0
2023-05-06	Furcifer	Fred	Medium	Session1	6	20	04:54:00	04:56:00	Shell	2									0	0
2023-05-06	Furcifer	Fred	Medium	Session2	1	1	00:24:00	00:26:00	Shell	2									0	0	Pretty colours in this session (especially trials 5 and 6)
2023-05-06	Furcifer	Fred	Medium	Session2	1	2	00:41:00	00:44:00	Shell	3									0	0
2023-05-06	Furcifer	Fred	Medium	Session2	1	3	01:00:00	01:02:00	Shell	2									0	0
2023-05-06	Furcifer	Fred	Medium	Session2	1	4	01:12:00	01:15:00	Shell	3									0	0
2023-05-06	Furcifer	Fred	Medium	Session2	1	5	01:27:00	01:29:00	Shell	2									0	0
2023-05-06	Furcifer	Fred	Medium	Session2	1	6	01:45:00	01:47:00	Stone	2					1	1:55 (O)			0	0
2023-05-06	Furcifer	Fred	Medium	Session2	2	1	00:13:00	00:15:00	Shell	2									0	0
2023-05-06	Furcifer	Fred	Medium	Session2	2	2	00:30:00	00:32:00	Shell	2									0	0
2023-05-06	Furcifer	Fred	Medium	Session2	2	3	00:48:00	00:50:00	Shell	2									0	0
2023-05-06	Furcifer	Fred	Medium	Session2	2	4	00:59:00	01:01:00	Shell	2									0	0
2023-05-06	Furcifer	Fred	Medium	Session2	2	5	01:14:00	01:16:00	Stone	2									0	0
2023-05-06	Furcifer	Fred	Medium	Session2	3	1	00:14:00	00:17:00	Shell	3									0	0
2023-05-06	Furcifer	Fred	Medium	Session2	3	2	00:34:00	00:36:00	Stone	2									0	0	Bites the experimenter's hand
2023-05-06	Furcifer	Fred	Medium	Session2	4	1	00:15:00	00:17:00	Shell	2									0	0
2023-05-06	Furcifer	Fred	Medium	Session2	4	2	00:28:00	00:30:00	Shell	2									0	0
2023-05-06	Furcifer	Fred	Medium	Session2	4	3	00:45:00	00:50:00	Shell	5	1	0:47 (TG)							1	0
2023-05-06	Furcifer	Fred	Medium	Session2	4	4	01:01:00	01:03:00	Shell	2									0	0
2023-05-06	Furcifer	Fred	Medium	Session2	4	5	01:14:00	01:15:00	Shell	1									0	0
2023-05-06	Furcifer	Fred	Medium	Session2	4	6	01:25:00	01:27:00	Shell	2									0	0
2023-05-06	Furcifer	Fred	Medium	Session2	4	7	01:37:00	01:40:00	Shell	3									0	0
2023-05-06	Furcifer	Fred	Medium	Session2	4	8	01:52:00	01:54:00	Shell	2									0	0
2023-05-06	Furcifer	Fred	Medium	Session2	4	9	02:04:00	02:15:00	Shell	11	2	2:11, 2:13 (TG)							2	0
2023-05-06	Furcifer	Fred	Medium	Session2	4	10	02:26:00	02:27:00	Shell	1									0	0
2023-05-06	Furcifer	Fred	Medium	Session2	4	11	02:39:00	02:44:00	Shell	5	1	2:40 (N)							1	0
2023-05-06	Furcifer	Fred	Medium	Session2	4	12	02:54:00	02:56:00	Shell	2									0	0
2023-05-06	Furcifer	Fred	Medium	Session2	4	13	03:03:00	03:06:00	Shell	3									0	0
2023-05-06	Furcifer	Fred	Medium	Session2	4	14	03:21:00	03:27:00	Shell	6	1	3:23 (N)							1	0
2023-05-06	Furcifer	Fred	Medium	Session2	4	15	03:38:00	03:40:00	Shell	2									0	0
2023-05-06	Furcifer	Fred	Medium	Session2	4	16	03:50:00	03:58:00	Shell	8	1	3:52 (TG)							1	0
2023-05-06	Furcifer	Fred	Medium	Session2	4	17	04:12:00	04:19:00	Stone	7			1	4:14 (N)					1	0
2023-05-06	Furcifer	Fred	Medium	Session2	5	1	00:17:00	00:19:00	Shell	2									0	0
2023-05-06	Furcifer	Fred	Medium	Session2	5	2	00:32:00	00:35:00	Shell	3									0	0
2023-05-06	Furcifer	Fred	Medium	Session2	5	3	00:43:00	00:45:00	Shell	2									0	0
2023-05-06	Furcifer	Fred	Medium	Session2	5	4	00:58:00	01:01:00	Shell	3									0	0
2023-05-06	Furcifer	Fred	Medium	Session2	5	5	01:10:00	01:12:00	Stone	2									0	0
2023-05-06	Furcifer	Fred	Medium	Session2	6	1	00:16:00	00:19:00	Shell	3									0	0
2023-05-06	Furcifer	Fred	Medium	Session2	6	2	00:34:00	00:36:00	Shell	2									0	0
2023-05-06	Furcifer	Fred	Medium	Session2	6	3	00:57:00	00:59:00	Shell	2									0	0
2023-05-06	Furcifer	Fred	Medium	Session2	6	4	01:09:00	01:11:00	Shell	2									0	0
2023-05-06	Furcifer	Fred	Medium	Session2	6	5	01:23:00	01:25:00	Shell	2									0	0
2023-05-06	Furcifer	Fred	Medium	Session2	6	6	01:37:00	01:39:00	Shell	2									0	0
2023-05-06	Furcifer	Fred	Medium	Session2	6	7	01:51:00	01:53:00	Shell	3									0	0
2023-05-06	Furcifer	Fred	Medium	Session2	6	8	02:06:00	02:07:00	Shell	1									0	0
2023-05-06	Furcifer	Fred	Medium	Session2	6	9	02:20:00	02:23:00	Shell	3									0	0
2023-05-06	Furcifer	Fred	Medium	Session2	6	10	02:35:00	02:37:00	Shell	2									0	0
2023-05-06	Furcifer	Fred	Medium	Session2	6	11	02:52:00	02:57:00	Shell	5	1	2:55 (N)							1	0
2023-05-06	Furcifer	Fred	Medium	Session2	6	12	03:07:00	03:11:00	Stone	4			1	3:09 (TG)					1	0
2023-04-27	Furcifer	Jamie	Big	Session1	1	1	00:23:00	00:27:00	Shell	4									0	0
2023-04-27	Furcifer	Jamie	Big	Session1	1	2	00:50:00	00:53:00	Stone	3									0	0
2023-04-27	Furcifer	Jamie	Big	Session1	2	1	00:23:00	00:26:00	Shell	3									0	0
2023-04-27	Furcifer	Jamie	Big	Session1	2	2	00:49:00	00:53:00	Shell	4									0	0
2023-04-27	Furcifer	Jamie	Big	Session1	2	3	01:13:00	01:18:00	Shell	5									0	0
2023-04-27	Furcifer	Jamie	Big	Session1	2	4	01:38:00	01:40:00	Shell	2									0	0
2023-04-27	Furcifer	Jamie	Big	Session1	2	5	02:01:00	02:02:00	Shell	1									0	0
2023-04-27	Furcifer	Jamie	Big	Session1	2	6	02:20:00	02:22:00	Shell	2									0	0
2023-04-27	Furcifer	Jamie	Big	Session1	2	7	02:40:00	02:46:00	Shell	6	1	2:43 (TG)							1	0
2023-04-27	Furcifer	Jamie	Big	Session1	2	8	03:11:00	03:13:00	Shell	2									0	0
2023-04-27	Furcifer	Jamie	Big	Session1	2	9	03:38:00	03:41:00	Shell	3									0	0
2023-04-27	Furcifer	Jamie	Big	Session1	2	10	03:54:00	03:58:00	Shell	4	1	3:57 (TG)					1	4:08 (O)	1	0
2023-04-27	Furcifer	Jamie	Big	Session1	2	11	04:31:00	04:33:00	Shell	2							1	4:35 (O)	0	0
2023-04-27	Furcifer	Jamie	Big	Session1	2	12	04:54:00	04:56:00	Stone	2									0	0
2023-04-27	Furcifer	Jamie	Big	Session1	3	1	00:18:00	00:27:00	Shell	9	2	0:20 (TG) 0:25 (N)							2	0
2023-04-27	Furcifer	Jamie	Big	Session1	3	2	00:43:00	00:51:00	Shell	8	2	0:47 (TG), 0:49 (N)							2	0
2023-04-27	Furcifer	Jamie	Big	Session1	3	3	01:10:00	01:20:00	Shell	10									0	0
2023-04-27	Furcifer	Jamie	Big	Session1	3	4	01:45:00	01:59:00	Shell	14	1	1:48 (TG)					1	2:01 (O)	1	0
2023-04-27	Furcifer	Jamie	Big	Session1	3	5	02:20:00	02:22:00	Shell	2									0	0
2023-04-27	Furcifer	Jamie	Big	Session1	3	6	02:41:00	02:42:00	Shell	1							1	2:46 (O)	0	0
2023-04-27	Furcifer	Jamie	Big	Session1	3	7	03:02:00	03:03:00	Shell	1									0	0
2023-04-27	Furcifer	Jamie	Big	Session1	3	8	03:17:00	03:20:00	Shell	3									0	0
2023-04-27	Furcifer	Jamie	Big	Session1	3	9	03:37:00	03:42:00	Shell	5	1	3:40 (TG)							1	0
2023-04-27	Furcifer	Jamie	Big	Session1	3	10	04:02:00	04:03:00	Shell	1									0	0
2023-04-27	Furcifer	Jamie	Big	Session1	3	11	04:22:00	04:25:00	Shell	3									0	0
2023-04-27	Furcifer	Jamie	Big	Session1	3	12	05:00:00	05:02:00	Shell	2									0	0	Fight with other furcifer
2023-04-27	Furcifer	Jamie	Big	Session1	3	13	05:28:00	05:30:00	Shell	2									0	0
2023-04-27	Furcifer	Jamie	Big	Session1	3	14	05:52:00	05:58:00	Shell	6									0	0
2023-04-27	Furcifer	Jamie	Big	Session1	3	15	06:17:00	06:19:00	Shell	2							1	6:22 (O)	0	0
2023-04-27	Furcifer	Jamie	Big	Session1	3	16	06:45:00	06:47:00	Shell	2									0	0
2023-04-27	Furcifer	Jamie	Big	Session1	3	17	07:04:00	07:12:00	Stone	8	1	7:07 (N)							1	1
2023-04-27	Furcifer	Jamie	Big	Session1	4	1	00:21:00	00:22:00	Shell	1									0	0
2023-04-27	Furcifer	Jamie	Big	Session1	4	2	00:41:00	00:43:00	Shell	2									0	0
2023-04-27	Furcifer	Jamie	Big	Session1	4	3	00:59:00	01:01:00	Shell	2									0	0
2023-04-27	Furcifer	Jamie	Big	Session1	4	4	01:16:00	01:18:00	Shell	2									0	0
2023-04-27	Furcifer	Jamie	Big	Session1	4	5	01:43:00	01:45:00	Shell	2									0	0
2023-04-27	Furcifer	Jamie	Big	Session1	4	6	02:00:00	02:02:00	Shell	2									0	0
2023-04-27	Furcifer	Jamie	Big	Session1	4	7	02:18:00	02:20:00	Shell	2									0	0
2023-04-27	Furcifer	Jamie	Big	Session1	4	8	02:35:00	02:37:00	Shell	2									0	0
2023-04-27	Furcifer	Jamie	Big	Session1	4	9	02:59:00	03:17:00	Shell	18	1	3:09 (TG)							1	0
2023-04-27	Furcifer	Jamie	Big	Session1	4	10	03:28:00	03:30:00	Shell	2									0	0
2023-04-27	Furcifer	Jamie	Big	Session1	4	11	03:43:00	03:45:00	Shell	2									0	0
2023-04-27	Furcifer	Jamie	Big	Session1	4	12	04:04:00	04:11:00	Shell	7	1	4:07 (N)	1	4:09 (N)					2	0
2023-04-27	Furcifer	Jamie	Big	Session1	4	13	04:31:00	04:33:00	Shell	2									0	0
2023-04-27	Furcifer	Jamie	Big	Session1	4	14	04:50:00	04:52:00	Shell	2							2	5:01 (T), 5:07 (O)	0	0
2023-04-27	Furcifer	Jamie	Big	Session1	4	15	05:43:00	05:44:00	Shell	1									0	0
2023-04-27	Furcifer	Jamie	Big	Session1	4	16	06:00:00	06:09:00	Shell	9	1	6:05 (TG)							1	0
2023-04-27	Furcifer	Jamie	Big	Session1	4	17	06:28:00	06:30:00	Shell	2									0	0
2023-04-27	Furcifer	Jamie	Big	Session1	4	18	06:48:00	06:50:00	Shell	2									0	0
2023-04-27	Furcifer	Jamie	Big	Session1	4	19	07:06:00	07:08:00	Shell	2									0	0
2023-04-27	Furcifer	Jamie	Big	Session1	4	20	07:27:00	07:30:00	Shell	3									0	0
2023-04-27	Furcifer	Jamie	Big	Session1	5	1	00:20:00	00:32:00	Stone	12	2	0:23, 0:25 (TG)			1	0:48 (O)			2	2
2023-04-27	Furcifer	Jamie	Big	Session1	6	1	00:25:00	00:27:00	Shell	2							1	0:30 (O)	0	0
2023-04-27	Furcifer	Jamie	Big	Session1	6	2	00:45:00	00:47:00	Shell	2									0	0
2023-04-27	Furcifer	Jamie	Big	Session1	6	3	01:02:00	01:03:00	Shell	1							1	1:15 (O)	0	0
2023-04-27	Furcifer	Jamie	Big	Session1	6	4	01:26:00	01:28:00	Shell	2									0	0
2023-04-27	Furcifer	Jamie	Big	Session1	6	5	01:44:00	01:45:00	Shell	1									0	0
2023-04-27	Furcifer	Jamie	Big	Session1	6	6	01:59:00	02:01:00	Shell	2									0	0
2023-04-27	Furcifer	Jamie	Big	Session1	6	7	02:20:00	02:21:00	Shell	1									0	0
2023-04-27	Furcifer	Jamie	Big	Session1	6	8	02:37:00	02:41:00	Shell	4			1	2:38 (N)					1	0
2023-04-27	Furcifer	Jamie	Big	Session1	6	9	02:57:00	03:00:00	Shell	3									0	0
2023-04-27	Furcifer	Jamie	Big	Session1	6	10	03:16:00	03:17:00	Shell	1									0	0
2023-04-27	Furcifer	Jamie	Big	Session1	6	11	03:31:00	03:33:00	Shell	2									0	0
2023-04-27	Furcifer	Jamie	Big	Session1	6	12	03:47:00	03:49:00	Shell	2									0	0
2023-04-27	Furcifer	Jamie	Big	Session1	6	13	04:04:00	04:05:00	Shell	1									0	0
2023-04-27	Furcifer	Jamie	Big	Session1	6	14	04:20:00	04:22:00	Shell	2									0	0
2023-04-27	Furcifer	Jamie	Big	Session1	6	15	04:39:00	04:44:00	Shell	5									0	0
2023-04-27	Furcifer	Jamie	Big	Session1	6	16	05:00:00	05:01:00	Shell	1									0	0
2023-04-27	Furcifer	Jamie	Big	Session1	6	17	05:15:00	05:16:00	Shell	1									0	0
2023-04-27	Furcifer	Jamie	Big	Session1	6	18	05:31:00	05:32:00	Shell	1									0	0
2023-04-27	Furcifer	Jamie	Big	Session1	6	19	05:47:00	05:49:00	Shell	2									0	0
2023-04-27	Furcifer	Jamie	Big	Session1	6	20	06:04:00	06:07:00	Shell	3									0	0
2023-04-27	Furcifer	Jamie	Big	Session2	1	1	00:20:00	00:21:00	Shell	1							1	0:27 (T)	0	0
2023-04-27	Furcifer	Jamie	Big	Session2	1	2	00:52:00	00:55:00	Shell	3									0	0
2023-04-27	Furcifer	Jamie	Big	Session2	1	3	01:09:00	01:12:00	Shell	3									0	0
2023-04-27	Furcifer	Jamie	Big	Session2	1	4	01:26:00	01:27:00	Shell	1									0	0
2023-04-27	Furcifer	Jamie	Big	Session2	1	5	01:42:00	01:44:00	Shell	2									0	0
2023-04-27	Furcifer	Jamie	Big	Session2	1	6	01:58:00	02:02:00	Shell	4	1	2:00 (TG)							1	0
2023-04-27	Furcifer	Jamie	Big	Session2	1	7	02:26:00	02:30:00	Stone	4	1	2:28 (N)							1	1
2023-04-27	Furcifer	Jamie	Big	Session2	2	1	00:17:00	00:20:00	Shell	3									0	0
2023-04-27	Furcifer	Jamie	Big	Session2	2	2	00:34:00	00:36:00	Shell	2									0	0
2023-04-27	Furcifer	Jamie	Big	Session2	2	3	00:49:00	00:51:00	Shell	2							2	0:56 (P), 0:59 (O)	0	0
2023-04-27	Furcifer	Jamie	Big	Session2	2	4	01:15:00	01:17:00	Shell	2							1	1:22 (P)	0	0
2023-04-27	Furcifer	Jamie	Big	Session2	2	5	01:34:00	01:38:00	Shell	4	1	1:35 (N)							1	0
2023-04-27	Furcifer	Jamie	Big	Session2	2	6	01:56:00	01:57:00	Shell	1							1	2:01 (O)	0	0
2023-04-27	Furcifer	Jamie	Big	Session2	2	7	02:16:00	02:17:00	Shell	1							1	2:22 (O)	0	0
2023-04-27	Furcifer	Jamie	Big	Session2	2	8	02:38:00	02:40:00	Shell	2							1	2:45 (O)	0	0
2023-04-27	Furcifer	Jamie	Big	Session2	2	9	02:59:00	03:11:00	Shell	12	1	3:51 (TG)							1	0
2023-04-27	Furcifer	Jamie	Big	Session2	2	10	03:32:00	03:33:00	Shell	1							1	3:36 (O)	0	0
2023-04-27	Furcifer	Jamie	Big	Session2	2	11	03:50:00	03:51:00	Shell	1									0	0
2023-04-27	Furcifer	Jamie	Big	Session2	2	12	04:06:00	04:09:00	Shell	3									0	0
2023-04-27	Furcifer	Jamie	Big	Session2	2	13	04:24:00	04:25:00	Shell	1									0	0
2023-04-27	Furcifer	Jamie	Big	Session2	2	14	04:37:00	04:42:00	Stone	5	1	4:30 (N)			1	4:44 (O)			1	1
2023-04-27	Furcifer	Jamie	Big	Session2	3	1	00:24:00	00:26:00	Shell	2									0	0
2023-04-27	Furcifer	Jamie	Big	Session2	3	2	00:43:00	00:48:00	Stone	5	1	0:45 (N)							1	0	When objects out, does a lot of check-ups and spits sand 3-4 times on them
2023-04-27	Furcifer	Jamie	Big	Session2	4	1	00:25:00	00:28:00	Shell	3							1	0:29 (O)	0	0
2023-04-27	Furcifer	Jamie	Big	Session2	4	2	00:46:00	00:53:00	Stone	7	1	0:48 (TG)			1	1:15 (P)	1	0:59 (O)	1	1
2023-04-27	Furcifer	Jamie	Big	Session2	5	1	00:20:00	00:24:00	Shell	4	1	0:21 (TG)							1	0
2023-04-27	Furcifer	Jamie	Big	Session2	5	2	00:42:00	00:44:00	Shell	2									0	0
2023-04-27	Furcifer	Jamie	Big	Session2	5	3	01:05:00	01:07:00	Shell	2									0	0
2023-04-27	Furcifer	Jamie	Big	Session2	5	4	01:35:00	01:40:00	Shell	5	1	1:37 (TG)							1	0
2023-04-27	Furcifer	Jamie	Big	Session2	5	5	01:54:00	01:55:00	Shell	1									0	0
2023-04-27	Furcifer	Jamie	Big	Session2	5	6	02:11:00	02:12:00	Shell	1									0	0
2023-04-27	Furcifer	Jamie	Big	Session2	5	7	02:31:00	02:34:00	Shell	3							1	2:36 (O)	0	0
2023-04-27	Furcifer	Jamie	Big	Session2	5	8	02:58:00	02:59:00	Shell	1							1	3:03 (O)	0	0
2023-04-27	Furcifer	Jamie	Big	Session2	5	9	03:20:00	03:21:00	Shell	1							1	3:25 (O)	0	0
2023-04-27	Furcifer	Jamie	Big	Session2	5	10	03:41:00	03:44:00	Shell	3									0	0
2023-04-27	Furcifer	Jamie	Big	Session2	5	11	04:00:00	04:04:00	Shell	4									0	0
2023-04-27	Furcifer	Jamie	Big	Session2	5	12	04:23:00	04:26:00	Shell	3	1	4:24 (N)	1	4:24 (T)			1	4:29 (O)	2	0
2023-04-27	Furcifer	Jamie	Big	Session2	5	13	04:43:00	NA	Shell	NA									0	0	Out of frame
2023-04-27	Furcifer	Jamie	Big	Session2	5	14	05:08:00	05:09:00	Shell	1							1	5:15 (P)	0	0
2023-04-27	Furcifer	Jamie	Big	Session2	5	15	05:27:00	05:33:00	Shell	6	1	5:30 (TG)							1	0
2023-04-27	Furcifer	Jamie	Big	Session2	5	16	05:50:00	05:51:00	Shell	1							1	5:56 (P)	0	0
2023-04-27	Furcifer	Jamie	Big	Session2	5	17	06:14:00	06:15:00	Shell	1									0	0
2023-04-27	Furcifer	Jamie	Big	Session2	5	18	06:35:00	06:36:00	Shell	1							1	6:41 (O)	0	0
2023-04-27	Furcifer	Jamie	Big	Session2	5	19	06:56:00	07:00:00	Shell	4									0	0
2023-04-27	Furcifer	Jamie	Big	Session2	5	20	07:18:00	07:21:00	Shell	3									0	0
2023-04-27	Furcifer	Jamie	Big	Session2	5	21	07:37:00	07:40:00	Shell	3							1	7:44 (O)	0	0
2023-04-27	Furcifer	Jamie	Big	Session2	6	1	00:16:00	00:20:00	Shell	4									0	0
2023-04-27	Furcifer	Jamie	Big	Session2	6	2	00:33:00	00:37:00	Shell	4									0	0
2023-04-27	Furcifer	Jamie	Big	Session2	6	3	00:56:00	00:59:00	Shell	3							1	1:01 (O)	0	0
2023-04-27	Furcifer	Jamie	Big	Session2	6	4	01:18:00	01:20:00	Shell	2							1	1:22 (O)	0	0
2023-04-27	Furcifer	Jamie	Big	Session2	6	5	01:34:00	01:41:00	Shell	7	1	1:37 (TG)							1	0
2023-04-27	Furcifer	Jamie	Big	Session2	6	6	02:01:00	02:04:00	Shell	3									0	0
2023-04-27	Furcifer	Jamie	Big	Session2	6	7	02:23:00	02:24:00	Shell	1									0	0
2023-04-27	Furcifer	Jamie	Big	Session2	6	8	03:04:00	03:06:00	Shell	2							1	3:09 (O)	0	0
2023-04-27	Furcifer	Jamie	Big	Session2	6	9	03:23:00	03:25:00	Shell	2							1	3:28 (O)	0	0
2023-04-27	Furcifer	Jamie	Big	Session2	6	10	03:46:00	03:58:00	Stone	12	2	3:47, 3:53 (N)			1	4:00 (O)			2	2
2023-05-11	Furcifer	Caesar	Medium	Session1	1	1	00:29:00	00:30:00	Shell	1									0	0
2023-05-11	Furcifer	Caesar	Medium	Session1	1	2	00:55:00	00:57:00	Shell	2									0	0
2023-05-11	Furcifer	Caesar	Medium	Session1	1	3	01:29:00	01:31:00	Shell	2									0	0
2023-05-11	Furcifer	Caesar	Medium	Session1	1	4	01:52:00	01:55:00	Shell	3									0	0
2023-05-11	Furcifer	Caesar	Medium	Session1	1	5	02:14:00	02:18:00	Stone	4									0	0
2023-05-11	Furcifer	Caesar	Medium	Session1	2	1	00:18:00	00:22:00	Shell	4									0	0
2023-05-11	Furcifer	Caesar	Medium	Session1	2	2	00:52:00	01:07:00	Shell	16									0	0
2023-05-11	Furcifer	Caesar	Medium	Session1	2	3	01:26:00	01:29:00	Stone	3									0	0
2023-05-11	Furcifer	Caesar	Medium	Session1	3	1	00:17:00	00:19:00	Shell	2									0	0
2023-05-11	Furcifer	Caesar	Medium	Session1	3	2	00:33:00	00:35:00	Stone	2									0	0
2023-05-11	Furcifer	Caesar	Medium	Session1	4	1	00:23:00	00:25:00	Shell	2									0	0
2023-05-11	Furcifer	Caesar	Medium	Session1	4	2	00:39:00	00:41:00	Stone	2									0	0
2023-05-11	Furcifer	Caesar	Medium	Session1	5	1	00:21:00	00:23:00	Shell	2									0	0
2023-05-11	Furcifer	Caesar	Medium	Session1	5	2	00:38:00	00:40:00	Shell	2									0	0
2023-05-11	Furcifer	Caesar	Medium	Session1	5	3	00:52:00	00:54:00	Shell	2									0	0
2023-05-11	Furcifer	Caesar	Medium	Session1	5	4	01:07:00	01:11:00	Shell	4									0	0
2023-05-11	Furcifer	Caesar	Medium	Session1	5	5	01:22:00	01:24:00	Stone	2									0	0
2023-05-11	Furcifer	Caesar	Medium	Session1	6	1	00:17:00	00:20:00	Shell	3									0	0
2023-05-11	Furcifer	Caesar	Medium	Session1	6	2	00:34:00	00:37:00	Shell	3									0	0
2023-05-11	Furcifer	Caesar	Medium	Session1	6	3	00:47:00	00:50:00	Shell	3									0	0
2023-05-11	Furcifer	Caesar	Medium	Session1	6	4	01:03:00	01:05:00	Stone	2									0	0
2023-05-11	Furcifer	Caesar	Medium	Session2	1	1	00:28:00	00:33:00	Stone	5									0	0
2023-05-11	Furcifer	Caesar	Medium	Session2	2	1	00:43:00	00:46:00	Stone	3									0	0
2023-05-11	Furcifer	Caesar	Medium	Session2	3	1	00:18:00	00:20:00	Stone	2									0	0
2023-05-11	Furcifer	Caesar	Medium	Session2	4	1	00:42:00	00:44:00	Shell	2									0	0
2023-05-11	Furcifer	Caesar	Medium	Session2	4	2	01:30:00	01:32:00	Shell	2									0	0
2023-05-11	Furcifer	Caesar	Medium	Session2	4	3	01:49:00	01:50:00	Shell	1									0	0
2023-05-11	Furcifer	Caesar	Medium	Session2	4	4	02:57:00	02:59:00	Shell	2									0	0
2023-05-11	Furcifer	Caesar	Medium	Session2	4	5	03:22:00	03:24:00	Shell	2									0	0
2023-05-11	Furcifer	Caesar	Medium	Session2	4	6	03:37:00	03:40:00	Shell	3									0	0
2023-05-11	Furcifer	Caesar	Medium	Session2	4	7	03:55:00	03:57:00	Shell	2									0	0
2023-05-11	Furcifer	Caesar	Medium	Session2	4	8	04:32:00	04:35:00	Shell	3									0	0
2023-05-11	Furcifer	Caesar	Medium	Session2	4	9	04:47:00	04:49:00	Shell	2									0	0
2023-05-11	Furcifer	Caesar	Medium	Session2	4	10	05:36:00	05:38:00	Shell	2							1	5:43 (O)	0	0
2023-05-11	Furcifer	Caesar	Medium	Session2	4	11	06:18:00	06:20:00	Shell	2							1	6:23 (O)	0	0
2023-05-11	Furcifer	Caesar	Medium	Session2	4	12	06:36:00	06:38:00	Shell	2									0	0
2023-05-11	Furcifer	Caesar	Medium	Session2	4	13	07:05:00	07:08:00	Shell	3									0	0
2023-05-11	Furcifer	Caesar	Medium	Session2	4	14	07:22:00	07:24:00	Stone	2					1	7:30 (O)			0	0
2023-05-11	Furcifer	Caesar	Medium	Session2	5	1	00:17:00	00:20:00	Shell	3									0	0
2023-05-11	Furcifer	Caesar	Medium	Session2	5	2	00:36:00	00:38:00	Shell	2									0	0
2023-05-11	Furcifer	Caesar	Medium	Session2	5	3	00:49:00	00:51:00	Shell	2									0	0
2023-05-11	Furcifer	Caesar	Medium	Session2	5	4	01:10:00	01:13:00	Shell	3									0	0
2023-05-11	Furcifer	Caesar	Medium	Session2	5	5	01:27:00	01:30:00	Shell	3									0	0
2023-05-11	Furcifer	Caesar	Medium	Session2	5	6	01:55:00	01:59:00	Stone	4	1	1:58 (T)	1	1:56 (N)					2	1
2023-05-11	Furcifer	Caesar	Medium	Session2	6	1	00:19:00	00:22:00	Shell	3									0	0
2023-05-11	Furcifer	Caesar	Medium	Session2	6	2	00:36:00	00:39:00	Shell	3									0	0
2023-05-11	Furcifer	Caesar	Medium	Session2	6	3	00:51:00	00:56:00	Stone	5	1	0:53 (TG)			1	1:04 (O)			1	1
2023-05-13	Furcifer	Enno	Medium	Session1	1	1	00:17:00	00:20:00	Shell	3									0	0
2023-05-13	Furcifer	Enno	Medium	Session1	1	2	00:35:00	00:39:00	Shell	4	1	0:37 (TG)							1	0
2023-05-13	Furcifer	Enno	Medium	Session1	1	3	00:53:00	00:55:00	Shell	2									0	0
2023-05-13	Furcifer	Enno	Medium	Session1	1	4	01:10:00	01:12:00	Shell	2									0	0
2023-05-13	Furcifer	Enno	Medium	Session1	1	5	01:24:00	01:27:00	Shell	3									0	0
2023-05-13	Furcifer	Enno	Medium	Session1	1	6	01:46:00	01:48:00	Shell	2									0	0
2023-05-13	Furcifer	Enno	Medium	Session1	1	7	02:02:00	02:04:00	Shell	2									0	0
2023-05-13	Furcifer	Enno	Medium	Session1	1	8	02:18:00	02:20:00	Shell	2									0	0
2023-05-13	Furcifer	Enno	Medium	Session1	1	9	02:40:00	02:42:00	Shell	2									0	0
2023-05-13	Furcifer	Enno	Medium	Session1	1	10	03:00:00	03:05:00	Shell	5	1	3:03 (TG)							1	0
2023-05-13	Furcifer	Enno	Medium	Session1	1	11	03:21:00	03:23:00	Shell	2									0	0
2023-05-13	Furcifer	Enno	Medium	Session1	1	12	03:38:00	03:40:00	Shell	2									0	0
2023-05-13	Furcifer	Enno	Medium	Session1	1	13	03:56:00	03:58:00	Shell	2									0	0
2023-05-13	Furcifer	Enno	Medium	Session1	1	14	04:11:00	04:27:00	Shell	16	1	4:13 (TG)							1	0
2023-05-13	Furcifer	Enno	Medium	Session1	1	15	04:41:00	04:43:00	Shell	2									0	0
2023-05-13	Furcifer	Enno	Medium	Session1	1	16	04:57:00	04:59:00	Shell	2									0	0
2023-05-13	Furcifer	Enno	Medium	Session1	1	17	05:15:00	05:17:00	Shell	2									0	0
2023-05-13	Furcifer	Enno	Medium	Session1	1	18	05:30:00	05:31:00	Shell	1									0	0
2023-05-13	Furcifer	Enno	Medium	Session1	1	19	05:43:00	05:46:00	Shell	3									0	0
2023-05-13	Furcifer	Enno	Medium	Session1	1	20	06:06:00	06:12:00	Shell	6	1	6:07 (TG)							1	0
2023-05-13	Furcifer	Enno	Medium	Session1	NA	NA	00:16:00	00:18:00	Shell	2									0	0	Moment when all the furcifer went away
2023-05-13	Furcifer	Enno	Medium	Session1	2	1	00:26:00	00:28:00	Shell	2									0	0
2023-05-13	Furcifer	Enno	Medium	Session1	2	2	00:44:00	00:46:00	Shell	2									0	0
2023-05-13	Furcifer	Enno	Medium	Session1	2	3	01:05:00	01:07:00	Shell	2									0	0
2023-05-13	Furcifer	Enno	Medium	Session1	2	4	01:27:00	01:29:00	Shell	2									0	0
2023-05-13	Furcifer	Enno	Medium	Session1	2	5	01:52:00	01:53:00	Shell	1									0	0
2023-05-13	Furcifer	Enno	Medium	Session1	2	6	02:22:00	02:24:00	Shell	2									0	0
2023-05-13	Furcifer	Enno	Medium	Session1	2	7	02:42:00	02:43:00	Shell	1									0	0
2023-05-13	Furcifer	Enno	Medium	Session1	2	8	03:04:00	03:05:00	Shell	1									0	0
2023-05-13	Furcifer	Enno	Medium	Session1	2	9	03:19:00	03:21:00	Shell	2									0	0
2023-05-13	Furcifer	Enno	Medium	Session1	2	10	03:34:00	03:36:00	Shell	2									0	0
2023-05-13	Furcifer	Enno	Medium	Session1	2	11	03:51:00	03:53:00	Shell	2									0	0
2023-05-13	Furcifer	Enno	Medium	Session1	2	12	04:08:00	04:10:00	Shell	2									0	0
2023-05-13	Furcifer	Enno	Medium	Session1	2	13	04:22:00	04:24:00	Shell	2									0	0
2023-05-13	Furcifer	Enno	Medium	Session1	2	14	04:34:00	04:36:00	Shell	2									0	0
2023-05-13	Furcifer	Enno	Medium	Session1	2	15	04:49:00	04:51:00	Shell	2									0	0
2023-05-13	Furcifer	Enno	Medium	Session1	2	16	05:01:00	05:04:00	Shell	3									0	0
2023-05-13	Furcifer	Enno	Medium	Session1	2	17	05:18:00	05:22:00	Shell	4	1	5:20 (TG)							1	0
2023-05-13	Furcifer	Enno	Medium	Session1	2	18	05:36:00	05:39:00	Shell	3									0	0
2023-05-13	Furcifer	Enno	Medium	Session1	2	19	06:05:00	06:07:00	Shell	2									0	0
2023-05-13	Furcifer	Enno	Medium	Session1	2	20	06:30:00	06:31:00	Shell	1									0	0
2023-05-13	Furcifer	Enno	Medium	Session1	3	1	00:12:00	00:14:00	Shell	2									0	0
2023-05-13	Furcifer	Enno	Medium	Session1	3	2	00:28:00	00:30:00	Shell	2									0	0
2023-05-13	Furcifer	Enno	Medium	Session1	3	3	00:45:00	00:48:00	Shell	3									0	0
2023-05-13	Furcifer	Enno	Medium	Session1	3	4	01:03:00	01:05:00	Shell	2									0	0
2023-05-13	Furcifer	Enno	Medium	Session1	3	5	01:16:00	01:18:00	Shell	2									0	0
2023-05-13	Furcifer	Enno	Medium	Session1	3	6	01:32:00	01:34:00	Shell	2									0	0
2023-05-13	Furcifer	Enno	Medium	Session1	3	7	01:48:00	01:49:00	Shell	1									0	0
2023-05-13	Furcifer	Enno	Medium	Session1	3	8	02:00:00	02:05:00	Shell	5	1	2:02 (TG)							1	0
2023-05-13	Furcifer	Enno	Medium	Session1	3	9	02:19:00	02:21:00	Shell	2									0	0
2023-05-13	Furcifer	Enno	Medium	Session1	3	10	02:29:00	02:31:00	Shell	2									0	0
2023-05-13	Furcifer	Enno	Medium	Session1	3	11	02:47:00	02:48:00	Shell	1									0	0
2023-05-13	Furcifer	Enno	Medium	Session1	3	12	03:03:00	03:09:00	Stone	6	2	3:05, 3:07 (TG)							2	2
2023-05-13	Furcifer	Enno	Medium	Session1	4	1	00:15:00	00:18:00	Shell	3									0	0
2023-05-13	Furcifer	Enno	Medium	Session1	4	2	00:32:00	00:39:00	Shell	7	1	0:34 (TG)							1	0
2023-05-13	Furcifer	Enno	Medium	Session1	4	3	00:49:00	00:53:00	Shell	4									0	0
2023-05-13	Furcifer	Enno	Medium	Session1	4	4	01:08:00	01:10:00	Shell	2									0	0
2023-05-13	Furcifer	Enno	Medium	Session1	4	5	01:23:00	01:24:00	Shell	1							1	1:29 (T)	0	0
2023-05-13	Furcifer	Enno	Medium	Session1	4	6	01:40:00	01:42:00	Shell	2									0	0
2023-05-13	Furcifer	Enno	Medium	Session1	4	7	01:55:00	01:58:00	Shell	3									0	0
2023-05-13	Furcifer	Enno	Medium	Session1	4	8	02:08:00	02:10:00	Shell	2									0	0
2023-05-13	Furcifer	Enno	Medium	Session1	4	9	02:23:00	02:25:00	Shell	2									0	0
2023-05-13	Furcifer	Enno	Medium	Session1	4	10	02:37:00	02:39:00	Shell	2									0	0
2023-05-13	Furcifer	Enno	Medium	Session1	4	11	02:54:00	02:55:00	Shell	1									0	0
2023-05-13	Furcifer	Enno	Medium	Session1	4	12	03:06:00	03:10:00	Stone	4	1	3:07 (TG)							1	1
2023-05-13	Furcifer	Enno	Medium	Session1	5	1	00:15:00	00:18:00	Shell	3									0	0
2023-05-13	Furcifer	Enno	Medium	Session1	5	2	00:33:00	00:37:00	Shell	4	1	0:35 (TG)							1	0
2023-05-13	Furcifer	Enno	Medium	Session1	5	3	00:49:00	00:51:00	Shell	2									0	0
2023-05-13	Furcifer	Enno	Medium	Session1	5	4	01:01:00	01:03:00	Stone	2									0	0
2023-05-13	Furcifer	Enno	Medium	Session1	6	1	00:14:00	00:16:00	Shell	2									0	0
2023-05-13	Furcifer	Enno	Medium	Session1	6	2	00:36:00	00:37:00	Shell	1									0	0
2023-05-13	Furcifer	Enno	Medium	Session1	6	3	00:55:00	00:59:00	Shell	4									0	0
2023-05-13	Furcifer	Enno	Medium	Session1	6	4	01:11:00	01:13:00	Shell	2									0	0
2023-05-13	Furcifer	Enno	Medium	Session1	6	5	01:28:00	01:31:00	Stone	3	1	1:29 (N)							1	1
2023-05-13	Furcifer	Enno	Medium	Session2	1	1	00:35:00	00:37:00	Shell	2									0	0
2023-05-13	Furcifer	Enno	Medium	Session2	1	2	00:52:00	00:54:00	Shell	2									0	0
2023-05-13	Furcifer	Enno	Medium	Session2	1	3	01:03:00	01:06:00	Shell	3									0	0
2023-05-13	Furcifer	Enno	Medium	Session2	1	4	01:19:00	01:26:00	Shell	7	1	1:21 (TG)							1	0
2023-05-13	Furcifer	Enno	Medium	Session2	1	5	01:38:00	01:40:00	Shell	2									0	0
2023-05-13	Furcifer	Enno	Medium	Session2	1	6	01:54:00	01:56:00	Shell	2									0	0
2023-05-13	Furcifer	Enno	Medium	Session2	1	7	02:07:00	02:09:00	Shell	2									0	0
2023-05-13	Furcifer	Enno	Medium	Session2	1	8	02:20:00	02:22:00	Shell	2									0	0
2023-05-13	Furcifer	Enno	Medium	Session2	1	9	02:35:00	02:37:00	Shell	2									0	0
2023-05-13	Furcifer	Enno	Medium	Session2	1	10	02:59:00	03:02:00	Shell	3									0	0
2023-05-13	Furcifer	Enno	Medium	Session2	1	11	03:15:00	03:18:00	Shell	3									0	0
2023-05-13	Furcifer	Enno	Medium	Session2	1	12	03:29:00	03:33:00	Shell	4									0	0
2023-05-13	Furcifer	Enno	Medium	Session2	1	13	03:47:00	03:50:00	Shell	3									0	0
2023-05-13	Furcifer	Enno	Medium	Session2	1	14	04:01:00	04:04:00	Shell	3									0	0
2023-05-13	Furcifer	Enno	Medium	Session2	1	15	04:14:00	04:16:00	Shell	2									0	0
2023-05-13	Furcifer	Enno	Medium	Session2	1	16	04:30:00	04:33:00	Shell	3									0	0
2023-05-13	Furcifer	Enno	Medium	Session2	1	17	04:48:00	04:50:00	Shell	2									0	0
2023-05-13	Furcifer	Enno	Medium	Session2	1	18	05:09:00	05:11:00	Shell	2									0	0
2023-05-13	Furcifer	Enno	Medium	Session2	1	19	05:23:00	05:25:00	Shell	2									0	0
2023-05-13	Furcifer	Enno	Medium	Session2	1	20	05:42:00	05:44:00	Shell	2									0	0
2023-05-13	Furcifer	Enno	Medium	Session2	2	1	00:17:00	00:20:00	Shell	3									0	0
2023-05-13	Furcifer	Enno	Medium	Session2	2	2	00:31:00	00:33:00	Shell	2									0	0
2023-05-13	Furcifer	Enno	Medium	Session2	2	3	00:46:00	00:48:00	Shell	2									0	0
2023-05-13	Furcifer	Enno	Medium	Session2	2	4	01:05:00	01:07:00	Shell	2									0	0
2023-05-13	Furcifer	Enno	Medium	Session2	2	5	01:20:00	01:23:00	Shell	3									0	0
2023-05-13	Furcifer	Enno	Medium	Session2	2	6	01:38:00	01:40:00	Shell	2									0	0
2023-05-13	Furcifer	Enno	Medium	Session2	2	7	02:04:00	02:06:00	Stone	2									0	0
2023-05-13	Furcifer	Enno	Medium	Session2	3	1	00:18:00	00:20:00	Shell	2									0	0
2023-05-13	Furcifer	Enno	Medium	Session2	3	2	00:32:00	00:34:00	Shell	2									0	0
2023-05-13	Furcifer	Enno	Medium	Session2	3	3	00:46:00	00:48:00	Shell	2									0	0
2023-05-13	Furcifer	Enno	Medium	Session2	3	4	01:00:00	01:02:00	Shell	2									0	0
2023-05-13	Furcifer	Enno	Medium	Session2	3	5	01:11:00	01:13:00	Shell	2									0	0
2023-05-13	Furcifer	Enno	Medium	Session2	3	6	01:47:00	01:49:00	Shell	2									0	0
2023-05-13	Furcifer	Enno	Medium	Session2	3	7	02:02:00	02:06:00	Shell	4									0	0
2023-05-13	Furcifer	Enno	Medium	Session2	3	8	02:17:00	02:19:00	Shell	2									0	0
2023-05-13	Furcifer	Enno	Medium	Session2	3	9	02:30:00	02:34:00	Shell	4									0	0
2023-05-13	Furcifer	Enno	Medium	Session2	3	10	02:47:00	02:49:00	Shell	2									0	0
2023-05-13	Furcifer	Enno	Medium	Session2	3	11	02:57:00	03:00:00	Shell	3									0	0
2023-05-13	Furcifer	Enno	Medium	Session2	3	12	03:11:00	03:14:00	Shell	3									0	0
2023-05-13	Furcifer	Enno	Medium	Session2	3	13	03:27:00	03:28:00	Shell	1									0	0
2023-05-13	Furcifer	Enno	Medium	Session2	3	14	03:46:00	03:49:00	Shell	3									0	0
2023-05-13	Furcifer	Enno	Medium	Session2	3	15	04:02:00	04:06:00	Shell	4	1	4:04 (TG)							1	0
2023-05-13	Furcifer	Enno	Medium	Session2	3	16	04:19:00	04:24:00	Shell	5	1	4:21 (TG)							1	0
2023-05-13	Furcifer	Enno	Medium	Session2	3	17	04:36:00	04:38:00	Shell	2									0	0
2023-05-13	Furcifer	Enno	Medium	Session2	3	18	04:51:00	04:54:00	Shell	3									0	0
2023-05-13	Furcifer	Enno	Medium	Session2	3	19	05:09:00	05:12:00	Shell	3									0	0
2023-05-13	Furcifer	Enno	Medium	Session2	3	20	05:23:00	05:29:00	Shell	6	1	5:25 (TG)							1	0
2023-05-13	Furcifer	Enno	Medium	Session2	4	1	00:17:00	00:18:00	Shell	1									0	0
2023-05-13	Furcifer	Enno	Medium	Session2	4	2	00:31:00	00:36:00	Stone	5	1	0:32 (N)			1	0:38 (O)			1	1
2023-05-13	Furcifer	Enno	Medium	Session2	5	1	00:20:00	00:22:00	Shell	2									0	0
2023-05-13	Furcifer	Enno	Medium	Session2	5	2	00:37:00	00:39:00	Shell	2									0	0
2023-05-13	Furcifer	Enno	Medium	Session2	5	3	00:51:00	00:55:00	Shell	4	1	0:53 (TG)							1	0
2023-05-13	Furcifer	Enno	Medium	Session2	5	4	01:06:00	01:10:00	Shell	4									0	0
2023-05-13	Furcifer	Enno	Medium	Session2	5	5	01:19:00	01:22:00	Shell	3									0	0
2023-05-13	Furcifer	Enno	Medium	Session2	5	6	01:32:00	01:34:00	Shell	2									0	0
2023-05-13	Furcifer	Enno	Medium	Session2	5	7	01:44:00	01:48:00	Stone	4					1	1:51 (O)			0	0	In the end shoal of females over the bower with babies/eggs in their mouths
2023-05-13	Furcifer	Enno	Medium	Session2	6	1	00:17:00	00:19:00	Shell	2									0	0
2023-05-13	Furcifer	Enno	Medium	Session2	6	2	00:32:00	00:39:00	Shell	7	1	0:34 (TG)							1	0
2023-05-13	Furcifer	Enno	Medium	Session2	6	3	00:50:00	00:52:00	Shell	2									0	0
2023-05-13	Furcifer	Enno	Medium	Session2	6	4	01:02:00	01:04:00	Shell	2									0	0
2023-05-13	Furcifer	Enno	Medium	Session2	6	5	01:17:00	01:19:00	Shell	2									0	0
2023-05-13	Furcifer	Enno	Medium	Session2	6	6	01:34:00	01:37:00	Shell	3									0	0
2023-05-13	Furcifer	Enno	Medium	Session2	6	7	01:46:00	01:49:00	Shell	3									0	0
2023-05-13	Furcifer	Enno	Medium	Session2	6	8	02:01:00	02:05:00	Shell	4									0	0
2023-05-13	Furcifer	Enno	Medium	Session2	6	9	02:19:00	02:21:00	Shell	2									0	0
2023-05-13	Furcifer	Enno	Medium	Session2	6	10	02:39:00	02:42:00	Shell	3									0	0
2023-05-13	Furcifer	Enno	Medium	Session2	6	11	02:53:00	02:55:00	Shell	2									0	0
2023-05-13	Furcifer	Enno	Medium	Session2	6	12	03:04:00	03:07:00	Shell	3									0	0
2023-05-13	Furcifer	Enno	Medium	Session2	6	13	03:23:00	03:25:00	Shell	2									0	0
2023-05-13	Furcifer	Enno	Medium	Session2	6	14	03:39:00	03:42:00	Stone	3									0	0
2023-04-25	Furcifer	Monroe	Big	Session1	1	1	00:29:00	00:31:00	Shell	2									0	0
2023-04-25	Furcifer	Monroe	Big	Session1	1	2	00:47:00	00:48:00	Shell	1									0	0
2023-04-25	Furcifer	Monroe	Big	Session1	1	3	01:07:00	01:09:00	Shell	2									0	0
2023-04-25	Furcifer	Monroe	Big	Session1	1	4	01:35:00	01:36:00	Shell	1									0	0
2023-04-25	Furcifer	Monroe	Big	Session1	1	5	01:58:00	02:00:00	Stone	2					1	2:02 (O)			0	0
2023-04-25	Furcifer	Monroe	Big	Session1	2	1	00:21:00	00:22:00	Shell	1									0	0
2023-04-25	Furcifer	Monroe	Big	Session1	2	2	00:49:00	00:51:00	Shell	2									0	0
2023-04-25	Furcifer	Monroe	Big	Session1	2	3	01:14:00	01:15:00	Shell	1									0	0
2023-04-25	Furcifer	Monroe	Big	Session1	2	4	01:38:00	01:39:00	Shell	1									0	0
2023-04-25	Furcifer	Monroe	Big	Session1	2	5	02:02:00	02:03:00	Shell	1									0	0
2023-04-25	Furcifer	Monroe	Big	Session1	2	6	02:25:00	02:27:00	Shell	2									0	0
2023-04-25	Furcifer	Monroe	Big	Session1	2	7	02:45:00	02:46:00	Shell	1									0	0
2023-04-25	Furcifer	Monroe	Big	Session1	2	8	03:00:00	03:03:00	Shell	3							1	3:09 (O)	0	0
2023-04-25	Furcifer	Monroe	Big	Session1	2	9	03:34:00	03:36:00	Shell	2									0	0
2023-04-25	Furcifer	Monroe	Big	Session1	2	10	03:53:00	03:54:00	Shell	1									0	0
2023-04-25	Furcifer	Monroe	Big	Session1	2	11	04:15:00	04:17:00	Shell	2									0	0
2023-04-25	Furcifer	Monroe	Big	Session1	2	12	04:34:00	04:35:00	Shell	1									0	0
2023-04-25	Furcifer	Monroe	Big	Session1	2	13	04:53:00	04:55:00	Shell	2									0	0
2023-04-25	Furcifer	Monroe	Big	Session1	2	14	05:12:00	05:14:00	Shell	2									0	0
2023-04-25	Furcifer	Monroe	Big	Session1	2	15	05:30:00	05:31:00	Stone	1									0	0
2023-04-25	Furcifer	Monroe	Big	Session1	3	1	00:32:00	00:33:00	Shell	1									0	0
2023-04-25	Furcifer	Monroe	Big	Session1	3	2	00:49:00	00:51:00	Shell	2									0	0
2023-04-25	Furcifer	Monroe	Big	Session1	3	3	01:15:00	01:16:00	Stone	1					1	1:19 (O), 1:32 (P)			0	0
2023-04-25	Furcifer	Monroe	Big	Session1	4	1	00:23:00	00:25:00	Shell	2							1	0:29 (O)	0	0
2023-04-25	Furcifer	Monroe	Big	Session1	4	2	00:39:00	00:41:00	Shell	2									0	0
2023-04-25	Furcifer	Monroe	Big	Session1	4	3	00:52:00	00:53:00	Shell	1									0	0
2023-04-25	Furcifer	Monroe	Big	Session1	4	4	01:12:00	01:14:00	Shell	2									0	0
2023-04-25	Furcifer	Monroe	Big	Session1	4	5	01:26:00	01:28:00	Shell	2									0	0
2023-04-25	Furcifer	Monroe	Big	Session1	4	6	01:41:00	01:42:00	Shell	1									0	0
2023-04-25	Furcifer	Monroe	Big	Session1	4	7	01:54:00	01:55:00	Shell	1									0	0
2023-04-25	Furcifer	Monroe	Big	Session1	4	8	02:11:00	02:15:00	Shell	4									0	0
2023-04-25	Furcifer	Monroe	Big	Session1	4	9	02:29:00	02:31:00	Shell	2									0	0
2023-04-25	Furcifer	Monroe	Big	Session1	4	10	02:44:00	02:50:00	Shell	6	1	2:46 (TG)							1	0
2023-04-25	Furcifer	Monroe	Big	Session1	4	11	03:11:00	03:12:00	Shell	1									0	0
2023-04-25	Furcifer	Monroe	Big	Session1	4	12	03:26:00	03:28:00	Shell	2									0	0
2023-04-25	Furcifer	Monroe	Big	Session1	4	13	03:41:00	03:42:00	Shell	1									0	0
2023-04-25	Furcifer	Monroe	Big	Session1	4	14	03:57:00	03:59:00	Shell	2									0	0
2023-04-25	Furcifer	Monroe	Big	Session1	4	15	04:19:00	04:21:00	Shell	2									0	0
2023-04-25	Furcifer	Monroe	Big	Session1	4	16	04:33:00	04:35:00	Shell	2							1	4:38 (O)	0	0
2023-04-25	Furcifer	Monroe	Big	Session1	4	17	04:53:00	04:54:00	Stone	1					1	4:58 (O)			0	0
2023-04-25	Furcifer	Monroe	Big	Session1	5	1	00:23:00	00:24:00	Shell	1									0	0
2023-04-25	Furcifer	Monroe	Big	Session1	5	2	00:39:00	00:41:00	Shell	2							1	0:44 (O)	0	0
2023-04-25	Furcifer	Monroe	Big	Session1	5	3	00:54:00	00:56:00	Shell	2							1	0:59 (O)	0	0
2023-04-25	Furcifer	Monroe	Big	Session1	5	4	01:13:00	01:14:00	Shell	1							1	1:17 (O)	0	0
2023-04-25	Furcifer	Monroe	Big	Session1	5	5	01:30:00	01:32:00	Shell	2									0	0
2023-04-25	Furcifer	Monroe	Big	Session1	5	6	01:46:00	01:47:00	Shell	1									0	0
2023-04-25	Furcifer	Monroe	Big	Session1	5	7	02:01:00	02:03:00	Shell	2									0	0
2023-04-25	Furcifer	Monroe	Big	Session1	5	8	02:23:00	02:24:00	Shell	1									0	0
2023-04-25	Furcifer	Monroe	Big	Session1	5	9	02:42:00	02:44:00	Shell	2									0	0
2023-04-25	Furcifer	Monroe	Big	Session1	5	10	03:01:00	03:02:00	Shell	1							1	3:14 (O)	0	0
2023-04-25	Furcifer	Monroe	Big	Session1	5	11	03:20:00	03:22:00	Shell	2									0	0
2023-04-25	Furcifer	Monroe	Big	Session1	5	12	03:36:00	03:37:00	Shell	1									0	0
2023-04-25	Furcifer	Monroe	Big	Session1	5	13	03:55:00	03:57:00	Shell	2									0	0
2023-04-25	Furcifer	Monroe	Big	Session1	5	14	04:12:00	04:14:00	Shell	2							1	4:16 (O)	0	0
2023-04-25	Furcifer	Monroe	Big	Session1	5	15	04:30:00	04:32:00	Shell	2									0	0
2023-04-25	Furcifer	Monroe	Big	Session1	5	16	04:45:00	04:47:00	Shell	2									0	0
2023-04-25	Furcifer	Monroe	Big	Session1	5	17	05:02:00	05:04:00	Stone	2					1	5:06 (O)			0	0	In the end spat several time sand on the objects
2023-04-25	Furcifer	Monroe	Big	Session1	6	1	00:22:00	00:23:00	Shell	1							1	0:26 (O)	0	0
2023-04-25	Furcifer	Monroe	Big	Session1	6	2	00:42:00	00:44:00	Shell	2							1	0:47 (O)	0	0
2023-04-25	Furcifer	Monroe	Big	Session1	6	3	00:59:00	01:01:00	Shell	2							1	1:03 (O)	0	0
2023-04-25	Furcifer	Monroe	Big	Session1	6	4	01:13:00	01:15:00	Shell	2							1	1:22 (O)	0	0
2023-04-25	Furcifer	Monroe	Big	Session1	6	5	01:36:00	01:37:00	Shell	1									0	0
2023-04-25	Furcifer	Monroe	Big	Session1	6	6	01:55:00	01:57:00	Shell	2							1	1:59 (O)	0	0
2023-04-25	Furcifer	Monroe	Big	Session1	6	7	02:11:00	02:12:00	Shell	1							1	2:18 (O)	0	0
2023-04-25	Furcifer	Monroe	Big	Session1	6	8	02:32:00	02:33:00	Shell	1					1	2:37 (P)			0	0
2023-04-25	Furcifer	Monroe	Big	Session1	6	9	02:54:00	02:56:00	Stone	2					1	2:58 (O)			0	0
2023-04-25	Furcifer	Monroe	Big	Session2	1	1	00:19:00	00:21:00	Shell	2									0	0
2023-04-25	Furcifer	Monroe	Big	Session2	1	2	00:35:00	00:36:00	Shell	1									0	0
2023-04-25	Furcifer	Monroe	Big	Session2	1	3	00:51:00	00:52:00	Shell	1									0	0
2023-04-25	Furcifer	Monroe	Big	Session2	1	4	01:00:00	01:02:00	Shell	2									0	0
2023-04-25	Furcifer	Monroe	Big	Session2	1	5	01:15:00	01:16:00	Shell	1									0	0
2023-04-25	Furcifer	Monroe	Big	Session2	1	6	01:31:00	01:33:00	Shell	2									0	0
2023-04-25	Furcifer	Monroe	Big	Session2	1	7	01:44:00	01:46:00	Stone	2					1	1:49 (O)			0	0
2023-04-25	Furcifer	Monroe	Big	Session2	2	1	00:25:00	00:26:00	Shell	1									0	0
2023-04-25	Furcifer	Monroe	Big	Session2	2	2	00:38:00	00:39:00	Shell	1							1	0:43 (O)	0	0
2023-04-25	Furcifer	Monroe	Big	Session2	2	3	00:53:00	00:55:00	Shell	2									0	0
2023-04-25	Furcifer	Monroe	Big	Session2	2	4	01:04:00	01:06:00	Shell	2									0	0
2023-04-25	Furcifer	Monroe	Big	Session2	2	5	01:17:00	01:18:00	Shell	1									0	0
2023-04-25	Furcifer	Monroe	Big	Session2	2	6	01:30:00	01:32:00	Shell	2							1	1:35 (O)	0	0
2023-04-25	Furcifer	Monroe	Big	Session2	2	7	01:47:00	01:48:00	Shell	1									0	0
2023-04-25	Furcifer	Monroe	Big	Session2	2	8	02:02:00	02:06:00	Shell	4									0	0
2023-04-25	Furcifer	Monroe	Big	Session2	2	9	02:17:00	02:18:00	Shell	1									0	0
2023-04-25	Furcifer	Monroe	Big	Session2	2	10	02:30:00	02:33:00	Stone	3	1	2:31 (TG)			1	2:35 (O)			1	1
2023-04-25	Furcifer	Monroe	Big	Session2	3	1	00:15:00	00:17:00	Shell	2									0	0
2023-04-25	Furcifer	Monroe	Big	Session2	3	2	00:29:00	00:31:00	Stone	2									0	0
2023-04-25	Furcifer	Monroe	Big	Session2	4	1	00:20:00	00:22:00	Shell	2									0	0
2023-04-25	Furcifer	Monroe	Big	Session2	4	2	00:31:00	00:32:00	Shell	1							1	0:33 (N)	0	0
2023-04-25	Furcifer	Monroe	Big	Session2	4	3	00:45:00	00:46:00	Shell	1									0	0
2023-04-25	Furcifer	Monroe	Big	Session2	4	4	00:57:00	01:03:00	Shell	6	1	0:58 (TG)							1	0
2023-04-25	Furcifer	Monroe	Big	Session2	4	5	01:14:00	01:16:00	Shell	2									0	0
2023-04-25	Furcifer	Monroe	Big	Session2	4	6	01:33:00	01:35:00	Stone	2					1	1:39 (O)			0	0
2023-04-25	Furcifer	Monroe	Big	Session2	5	1	00:19:00	00:20:00	Shell	1									0	0
2023-04-25	Furcifer	Monroe	Big	Session2	5	2	00:36:00	00:38:00	Shell	2									0	0
2023-04-25	Furcifer	Monroe	Big	Session2	5	3	00:49:00	00:51:00	Shell	2									0	0
2023-04-25	Furcifer	Monroe	Big	Session2	5	4	01:02:00	01:04:00	Shell	2							1	1:07 (O)	0	0
2023-04-25	Furcifer	Monroe	Big	Session2	5	5	01:30:00	01:33:00	Shell	3									0	0
2023-04-25	Furcifer	Monroe	Big	Session2	5	6	01:50:00	01:51:00	Shell	1							1	1:56 (O)	0	0
2023-04-25	Furcifer	Monroe	Big	Session2	5	7	02:07:00	02:09:00	Shell	2									0	0
2023-04-25	Furcifer	Monroe	Big	Session2	5	8	02:19:00	02:22:00	Shell	3									0	0
2023-04-25	Furcifer	Monroe	Big	Session2	5	9	02:38:00	02:40:00	Shell	2									0	0
2023-04-25	Furcifer	Monroe	Big	Session2	5	10	02:53:00	02:55:00	Shell	2							1	2:59 (O)	0	0
2023-04-25	Furcifer	Monroe	Big	Session2	5	11	03:47:00	03:49:00	Shell	2									0	0
2023-04-25	Furcifer	Monroe	Big	Session2	5	12	04:08:00	04:09:00	Shell	1									0	0
2023-04-25	Furcifer	Monroe	Big	Session2	5	13	04:23:00	04:25:00	Shell	2									0	0
2023-04-25	Furcifer	Monroe	Big	Session2	5	14	04:44:00	04:46:00	Shell	2							1	4:49 (O)	0	0
2023-04-25	Furcifer	Monroe	Big	Session2	5	15	05:00:00	05:01:00	Shell	1									0	0
2023-04-25	Furcifer	Monroe	Big	Session2	5	16	05:14:00	05:16:00	Shell	2							1	5:18 (O)	0	0
2023-04-25	Furcifer	Monroe	Big	Session2	5	17	05:32:00	05:35:00	Shell	3							1	5:36 (O)	0	0
2023-04-25	Furcifer	Monroe	Big	Session2	5	18	05:50:00	05:51:00	Shell	1							1	5:54 (O)	0	0
2023-04-25	Furcifer	Monroe	Big	Session2	5	19	06:08:00	06:10:00	Stone	2					1	6:11 (O)			0	0
2023-04-25	Furcifer	Monroe	Big	Session2	6	1	00:16:00	00:17:00	Shell	1							1	0:19 (O)	0	0
2023-04-25	Furcifer	Monroe	Big	Session2	6	2	00:29:00	00:31:00	Shell	2									0	0
2023-04-25	Furcifer	Monroe	Big	Session2	6	3	00:43:00	00:48:00	Shell	5									0	0
2023-04-25	Furcifer	Monroe	Big	Session2	6	4	01:01:00	01:02:00	Shell	1									0	0
2023-04-25	Furcifer	Monroe	Big	Session2	6	5	01:13:00	01:15:00	Shell	2							1	1:17 (O)	0	0
2023-04-25	Furcifer	Monroe	Big	Session2	6	6	01:40:00	01:42:00	Shell	2									0	0
2023-04-25	Furcifer	Monroe	Big	Session2	6	7	02:05:00	02:06:00	Shell	1									0	0
2023-04-25	Furcifer	Monroe	Big	Session2	6	8	02:24:00	02:26:00	Stone	2					1	2:31 (O)			0	0
2023-05-09	Furcifer	Vulcain	Medium	Session1	1	1	00:12:00	00:14:00	Shell	2									0	0
2023-05-09	Furcifer	Vulcain	Medium	Session1	1	2	00:25:00	00:27:00	Shell	2									0	0
2023-05-09	Furcifer	Vulcain	Medium	Session1	1	3	00:42:00	00:44:00	Stone	2									0	0
2023-05-09	Furcifer	Vulcain	Medium	Session1	2	1	00:15:00	00:17:00	Shell	2									0	0
2023-05-09	Furcifer	Vulcain	Medium	Session1	2	2	00:30:00	00:34:00	Shell	4									0	0
2023-05-09	Furcifer	Vulcain	Medium	Session1	2	3	00:44:00	00:46:00	Shell	2									0	0
2023-05-09	Furcifer	Vulcain	Medium	Session1	2	4	00:57:00	01:00:00	Shell	3									0	0
2023-05-09	Furcifer	Vulcain	Medium	Session1	2	5	01:09:00	01:11:00	Shell	2									0	0
2023-05-09	Furcifer	Vulcain	Medium	Session1	2	6	01:22:00	01:25:00	Shell	3									0	0
2023-05-09	Furcifer	Vulcain	Medium	Session1	2	7	01:37:00	01:39:00	Shell	2									0	0
2023-05-09	Furcifer	Vulcain	Medium	Session1	2	8	01:48:00	01:51:00	Shell	3									0	0
2023-05-09	Furcifer	Vulcain	Medium	Session1	2	9	02:03:00	02:05:00	Shell	2									0	0
2023-05-09	Furcifer	Vulcain	Medium	Session1	2	10	02:18:00	02:20:00	Stone	2					1	2:23 (P)			0	0
2023-05-09	Furcifer	Vulcain	Medium	Session1	3	1	00:14:00	00:16:00	Shell	2									0	0
2023-05-09	Furcifer	Vulcain	Medium	Session1	3	2	00:26:00	00:29:00	Shell	3									0	0
2023-05-09	Furcifer	Vulcain	Medium	Session1	3	3	00:39:00	00:41:00	Shell	2									0	0
2023-05-09	Furcifer	Vulcain	Medium	Session1	3	4	00:52:00	00:53:00	Shell	1									0	0
2023-05-09	Furcifer	Vulcain	Medium	Session1	3	5	01:09:00	01:11:00	Shell	2									0	0
2023-05-09	Furcifer	Vulcain	Medium	Session1	3	6	01:24:00	01:26:00	Shell	2									0	0
2023-05-09	Furcifer	Vulcain	Medium	Session1	3	7	01:36:00	01:38:00	Shell	2									0	0
2023-05-09	Furcifer	Vulcain	Medium	Session1	3	8	01:51:00	01:52:00	Shell	1									0	0
2023-05-09	Furcifer	Vulcain	Medium	Session1	3	9	02:08:00	02:10:00	Shell	2									0	0
2023-05-09	Furcifer	Vulcain	Medium	Session1	3	10	02:20:00	02:22:00	Shell	2									0	0
2023-05-09	Furcifer	Vulcain	Medium	Session1	3	11	02:35:00	02:37:00	Shell	2									0	0
2023-05-09	Furcifer	Vulcain	Medium	Session1	3	12	02:49:00	02:51:00	Shell	2									0	0
2023-05-09	Furcifer	Vulcain	Medium	Session1	3	13	03:03:00	03:05:00	Stone	2									0	0
2023-05-09	Furcifer	Vulcain	Medium	Session1	4	1	00:15:00	00:17:00	Shell	2									0	0
2023-05-09	Furcifer	Vulcain	Medium	Session1	4	2	00:27:00	00:29:00	Shell	2									0	0
2023-05-09	Furcifer	Vulcain	Medium	Session1	4	3	00:41:00	00:43:00	Shell	2									0	0
2023-05-09	Furcifer	Vulcain	Medium	Session1	4	4	00:53:00	00:54:00	Shell	1									0	0
2023-05-09	Furcifer	Vulcain	Medium	Session1	4	5	01:06:00	01:09:00	Shell	3									0	0
2023-05-09	Furcifer	Vulcain	Medium	Session1	4	6	01:18:00	01:20:00	Shell	2									0	0
2023-05-09	Furcifer	Vulcain	Medium	Session1	4	7	01:30:00	01:34:00	Shell	4									0	0
2023-05-09	Furcifer	Vulcain	Medium	Session1	4	8	01:43:00	01:45:00	Shell	2									0	0
2023-05-09	Furcifer	Vulcain	Medium	Session1	4	9	01:56:00	01:59:00	Shell	3									0	0
2023-05-09	Furcifer	Vulcain	Medium	Session1	4	10	02:08:00	02:10:00	Shell	2									0	0
2023-05-09	Furcifer	Vulcain	Medium	Session1	4	11	02:18:00	02:22:00	Stone	4	1	2:20 (TG)							1	1
2023-05-09	Furcifer	Vulcain	Medium	Session1	5	1	00:11:00	00:14:00	Shell	3									0	0
2023-05-09	Furcifer	Vulcain	Medium	Session1	5	2	00:26:00	00:27:00	Shell	1									0	0
2023-05-09	Furcifer	Vulcain	Medium	Session1	5	3	00:44:00	00:46:00	Shell	2									0	0
2023-05-09	Furcifer	Vulcain	Medium	Session1	5	4	00:56:00	00:59:00	Shell	3									0	0
2023-05-09	Furcifer	Vulcain	Medium	Session1	5	5	01:09:00	01:10:00	Stone	1									0	0
2023-05-09	Furcifer	Vulcain	Medium	Session1	6	1	00:15:00	00:18:00	Shell	3									0	0
2023-05-09	Furcifer	Vulcain	Medium	Session1	6	2	00:32:00	00:33:00	Shell	1									0	0
2023-05-09	Furcifer	Vulcain	Medium	Session1	6	3	00:46:00	00:48:00	Shell	2									0	0
2023-05-09	Furcifer	Vulcain	Medium	Session1	6	4	00:57:00	00:59:00	Shell	2									0	0
2023-05-09	Furcifer	Vulcain	Medium	Session1	6	5	01:10:00	01:11:00	Shell	1									0	0
2023-05-09	Furcifer	Vulcain	Medium	Session1	6	6	01:20:00	01:22:00	Shell	2									0	0
2023-05-09	Furcifer	Vulcain	Medium	Session1	6	7	01:32:00	01:35:00	Shell	3									0	0
2023-05-09	Furcifer	Vulcain	Medium	Session1	6	8	01:46:00	01:48:00	Shell	2									0	0
2023-05-09	Furcifer	Vulcain	Medium	Session1	6	9	01:59:00	02:00:00	Shell	1									0	0
2023-05-09	Furcifer	Vulcain	Medium	Session1	6	10	02:09:00	02:11:00	Shell	2									0	0
2023-05-09	Furcifer	Vulcain	Medium	Session1	6	11	02:26:00	02:28:00	Shell	2									0	0
2023-05-09	Furcifer	Vulcain	Medium	Session1	6	12	02:36:00	02:40:00	Stone	4	1	2:38 (TG)							1	1
2023-05-09	Furcifer	Vulcain	Medium	Session2	1	1	00:11:00	00:13:00	Shell	2									0	0
2023-05-09	Furcifer	Vulcain	Medium	Session2	1	2	00:25:00	00:27:00	Shell	2									0	0
2023-05-09	Furcifer	Vulcain	Medium	Session2	1	3	00:39:00	00:41:00	Shell	2									0	0
2023-05-09	Furcifer	Vulcain	Medium	Session2	1	4	00:54:00	00:56:00	Shell	2									0	0
2023-05-09	Furcifer	Vulcain	Medium	Session2	1	5	01:07:00	01:09:00	Shell	2									0	0
2023-05-09	Furcifer	Vulcain	Medium	Session2	1	6	01:21:00	01:24:00	Shell	3									0	0
2023-05-09	Furcifer	Vulcain	Medium	Session2	1	7	01:37:00	01:39:00	Shell	2									0	0
2023-05-09	Furcifer	Vulcain	Medium	Session2	1	8	01:49:00	01:52:00	Shell	3									0	0
2023-05-09	Furcifer	Vulcain	Medium	Session2	1	9	02:00:00	02:02:00	Stone	2					1	2:04 (P)	1	2:06 (P)	0	0
2023-05-09	Furcifer	Vulcain	Medium	Session2	2	1	00:09:00	00:11:00	Shell	2									0	0
2023-05-09	Furcifer	Vulcain	Medium	Session2	2	2	00:21:00	00:24:00	Shell	3									0	0
2023-05-09	Furcifer	Vulcain	Medium	Session2	2	3	00:34:00	00:37:00	Shell	3									0	0
2023-05-09	Furcifer	Vulcain	Medium	Session2	2	4	00:46:00	00:49:00	Shell	3									0	0
2023-05-09	Furcifer	Vulcain	Medium	Session2	2	5	01:00:00	01:02:00	Shell	2									0	0
2023-05-09	Furcifer	Vulcain	Medium	Session2	2	6	01:16:00	01:18:00	Shell	2									0	0
2023-05-09	Furcifer	Vulcain	Medium	Session2	2	7	01:31:00	01:33:00	Shell	2									0	0
2023-05-09	Furcifer	Vulcain	Medium	Session2	2	8	01:43:00	01:45:00	Shell	2									0	0
2023-05-09	Furcifer	Vulcain	Medium	Session2	2	9	01:56:00	01:58:00	Shell	2									0	0
2023-05-09	Furcifer	Vulcain	Medium	Session2	2	10	02:09:00	02:11:00	Shell	2									0	0
2023-05-09	Furcifer	Vulcain	Medium	Session2	2	11	02:22:00	02:25:00	Shell	3									0	0
2023-05-09	Furcifer	Vulcain	Medium	Session2	2	12	02:35:00	02:37:00	Shell	2									0	0
2023-05-09	Furcifer	Vulcain	Medium	Session2	2	13	02:47:00	02:50:00	Shell	3									0	0
2023-05-09	Furcifer	Vulcain	Medium	Session2	2	14	03:01:00	03:03:00	Shell	2									0	0
2023-05-09	Furcifer	Vulcain	Medium	Session2	2	15	03:12:00	03:14:00	Shell	2									0	0
2023-05-09	Furcifer	Vulcain	Medium	Session2	2	16	03:26:00	03:28:00	Stone	2									0	0
2023-05-09	Furcifer	Vulcain	Medium	Session2	3	1	00:14:00	00:16:00	Shell	2									0	0
2023-05-09	Furcifer	Vulcain	Medium	Session2	3	2	00:27:00	00:28:00	Shell	1									0	0
2023-05-09	Furcifer	Vulcain	Medium	Session2	3	3	00:41:00	00:43:00	Shell	2									0	0
2023-05-09	Furcifer	Vulcain	Medium	Session2	3	4	00:53:00	00:55:00	Shell	2									0	0
2023-05-09	Furcifer	Vulcain	Medium	Session2	3	5	01:06:00	01:07:00	Shell	1									0	0
2023-05-09	Furcifer	Vulcain	Medium	Session2	3	6	01:17:00	01:19:00	Shell	2									0	0
2023-05-09	Furcifer	Vulcain	Medium	Session2	3	7	01:28:00	01:30:00	Shell	2									0	0
2023-05-09	Furcifer	Vulcain	Medium	Session2	3	8	01:43:00	01:45:00	Shell	2									0	0
2023-05-09	Furcifer	Vulcain	Medium	Session2	3	9	01:56:00	01:58:00	Shell	2									0	0
2023-05-09	Furcifer	Vulcain	Medium	Session2	3	10	02:09:00	02:11:00	Shell	2									0	0
2023-05-09	Furcifer	Vulcain	Medium	Session2	3	11	02:20:00	02:23:00	Shell	3									0	0
2023-05-09	Furcifer	Vulcain	Medium	Session2	3	12	02:37:00	02:39:00	Shell	2									0	0
2023-05-09	Furcifer	Vulcain	Medium	Session2	3	13	02:50:00	02:52:00	Shell	2									0	0
2023-05-09	Furcifer	Vulcain	Medium	Session2	3	14	03:02:00	03:04:00	Shell	2									0	0
2023-05-09	Furcifer	Vulcain	Medium	Session2	3	15	03:15:00	03:18:00	Shell	3									0	0
2023-05-09	Furcifer	Vulcain	Medium	Session2	3	16	03:28:00	03:32:00	Shell	4	1	3:30 (TG)							1	0
2023-05-09	Furcifer	Vulcain	Medium	Session2	3	17	03:46:00	03:47:00	Shell	1									0	0
2023-05-09	Furcifer	Vulcain	Medium	Session2	3	18	03:57:00	04:00:00	Shell	3									0	0
2023-05-09	Furcifer	Vulcain	Medium	Session2	3	19	04:07:00	04:11:00	Shell	4	1	4:08 (TG)							1	0
2023-05-09	Furcifer	Vulcain	Medium	Session2	3	20	04:22:00	04:24:00	Shell	2							1	4:28 (O)	0	0
2023-05-09	Furcifer	Vulcain	Medium	Session2	4	1	00:15:00	00:17:00	Shell	2									0	0
2023-05-09	Furcifer	Vulcain	Medium	Session2	4	2	00:29:00	00:32:00	Shell	3									0	0
2023-05-09	Furcifer	Vulcain	Medium	Session2	4	3	00:42:00	00:44:00	Shell	2									0	0
2023-05-09	Furcifer	Vulcain	Medium	Session2	4	4	00:57:00	00:59:00	Stone	2									0	0
2023-05-09	Furcifer	Vulcain	Medium	Session2	5	1	00:14:00	00:16:00	Shell	2									0	0
2023-05-09	Furcifer	Vulcain	Medium	Session2	5	2	00:28:00	00:30:00	Stone	2									0	0
2023-05-09	Furcifer	Vulcain	Medium	Session2	6	1	00:13:00	00:16:00	Shell	3									0	0
2023-05-09	Furcifer	Vulcain	Medium	Session2	6	2	00:30:00	00:32:00	Shell	2									0	0
2023-05-09	Furcifer	Vulcain	Medium	Session2	6	3	00:44:00	00:46:00	Shell	2									0	0
2023-05-09	Furcifer	Vulcain	Medium	Session2	6	4	00:56:00	00:59:00	Shell	3									0	0
2023-05-09	Furcifer	Vulcain	Medium	Session2	6	5	01:08:00	01:11:00	Shell	3									0	0
2023-05-09	Furcifer	Vulcain	Medium	Session2	6	6	01:21:00	01:23:00	Shell	2									0	0
2023-05-09	Furcifer	Vulcain	Medium	Session2	6	7	01:33:00	01:35:00	Shell	2									0	0
2023-05-09	Furcifer	Vulcain	Medium	Session2	6	8	01:46:00	01:48:00	Shell	2									0	0
2023-05-09	Furcifer	Vulcain	Medium	Session2	6	9	02:00:00	02:02:00	Shell	2									0	0
2023-05-09	Furcifer	Vulcain	Medium	Session2	6	10	02:17:00	02:24:00	Shell	7	1	2:19 (TG)							1	0
2023-05-09	Furcifer	Vulcain	Medium	Session2	6	11	02:37:00	02:41:00	Shell	4	1	2:38 (TG)							1	0
2023-05-09	Furcifer	Vulcain	Medium	Session2	6	12	02:51:00	02:53:00	Shell	2									0	0
2023-05-09	Furcifer	Vulcain	Medium	Session2	6	13	03:05:00	03:07:00	Shell	2									0	0
2023-05-09	Furcifer	Vulcain	Medium	Session2	6	14	03:18:00	03:20:00	Shell	2									0	0
2023-05-09	Furcifer	Vulcain	Medium	Session2	6	15	03:35:00	03:37:00	Shell	2									0	0
2023-05-09	Furcifer	Vulcain	Medium	Session2	6	16	03:48:00	03:50:00	Shell	2									0	0
2023-05-09	Furcifer	Vulcain	Medium	Session2	6	17	04:01:00	04:03:00	Shell	2									0	0
2023-05-09	Furcifer	Vulcain	Medium	Session2	6	18	04:14:00	04:16:00	Shell	2									0	0
2023-05-09	Furcifer	Vulcain	Medium	Session2	6	19	04:25:00	04:27:00	Shell	2									0	0
2023-05-09	Furcifer	Vulcain	Medium	Session2	6	20	04:36:00	04:39:00	Shell	3									0	0
2023-05-09	Furcifer	Vulcain	Medium	Session2	6	21	04:51:00	04:56:00	Shell	5	1	4:53 (TG)							1	0
