# Supplementary material for: Differences in inhibitory control in two species of Tanganyikan bower‐building cichlids contrasting in building flexibility
Source: Ecol Evol. 2024 Jun 6;14(6):e11406. doi: 10.1002/ece3.11406 (PMC11154817; doi:10.1002/ece3.11406)
Supplement: Supplementary file 1 — Data S1. [file ECE3-14-e11406-s001.zip › ScriptBB2024.Rmd]

---
title: "Tomaseketal2024_Bowerbuilders"
date: "2023-11-28"
output: html_document
---

```{r setup, include=FALSE}
knitr::opts_chunk$set(echo = TRUE)
```

# 1. Main Article

## Load useful packages

```{r}
library(effects)
library(DHARMa)
library(glmmTMB)
library(car)
library(lsmeans)
library(coxme)
library(survival)
library(survminer)
library(ggplot2)
library(plyr)
```

## Load Data
### Data for the preference tests

```{r}
data_pref <- read.csv2("PreferenceBB2024.csv", stringsAsFactors = TRUE)
data_pref_noNA <- na.omit(data_pref)
summary(data_pref_noNA)
```

### Data for the ranks of success

In the choice against preference task, the ranks of success are the number of trials needed for a fish to select the stone.

```{r}
dataranks <- read.csv2("RanksBB2024.csv", stringsAsFactors = T)
summary(dataranks)
```
### Data for the behavioural indices

```{r}
data_details <- read.csv2("DetailsBB2024.csv", stringsAsFactors = TRUE)

data_time <- subset(data_details, select = c("Species", "Subject", "Session", "Test", "Trial", "Element_removed", "Removal_latency"))
data_time <- na.omit(data_time)

data_manip <- subset(data_details, select = c("Species", "Subject", "Session", "Test", "Trial", "Element_removed", "Total_actions_inside"))
data_manip <- na.omit(data_manip)
```

## A. Preference task

The preference task consists in putting both a snail shell and a stone in the bower of a fish and seeing which object is removed first.

### Two-tailed binomial exact tests

For each individual, we conducted a two-tail exact binomial test to compare the number of times they removed the shell first with the number of times they removed the stone first.
To do this we created individual subsets of the data.

```{r}
data_pref_Ari <- subset(data_pref, data_pref$Subject == "Ari")
data_pref_Baloo <- subset(data_pref, data_pref$Subject == "Baloo")
data_pref_Chupito <- subset(data_pref, data_pref$Subject == "Chupito")
data_pref_Dune <- subset(data_pref, data_pref$Subject == "Dune")
data_pref_RogerII <- subset(data_pref, data_pref$Subject == "Roger II")
data_pref_Theodore <- subset(data_pref, data_pref$Subject == "Theodore")
data_pref_Caesar <- subset(data_pref, data_pref$Subject == "Caesar")
data_pref_Enno <- subset(data_pref, data_pref$Subject == "Enno")
data_pref_Fred <- subset(data_pref, data_pref$Subject == "Fred")
data_pref_Jamie <- subset(data_pref, data_pref$Subject == "Jamie")
data_pref_Monroe <- subset(data_pref, data_pref$Subject == "Monroe")
data_pref_Vulcain <- subset(data_pref, data_pref$Subject == "Vulcain")
```

```{r}
count(data_pref_Ari$First_choice)
binom.test(27,30)

count(data_pref_Baloo$First_choice)
binom.test(24,30)

count(data_pref_Chupito$First_choice)
binom.test(25,30)

count(data_pref_Dune$First_choice)
binom.test(25,30)

count(data_pref_RogerII$First_choice)
binom.test(29,30)

count(data_pref_Theodore$First_choice)
binom.test(23,30)


count(data_pref_Caesar$First_choice)
binom.test(23,30)

count(data_pref_Enno$First_choice)
binom.test(26,30)

count(data_pref_Fred$First_choice)
binom.test(22,30)

count(data_pref_Jamie$First_choice)
binom.test(22,30)

count(data_pref_Monroe$First_choice)
binom.test(28,40)

count(data_pref_Vulcain$First_choice)
binom.test(24,30)
```

### Model of the preference distributions

To find out interspecific differences among the distributions of preferences, we created a generalised linear mixed-effect model. We removed one C. furcifer from the analysis because we conducted ten more trials with this individual and this could drive the results of the model.

```{r}
data_pref_withoutMonroe <- subset(data_pref, !data_pref$Subject == "Monroe")
```

We first tried with a binomial family because the response is only one out of two possible outcomes (shell or stone).

```{r}
modeldistrpref <- glmmTMB(data = data_pref_withoutMonroe, First_choice ~ Species + (1|Subject), family = binomial())
```

We analysed the residuals of this model with the DHARMa package.

```{r}
plot(allEffects(modeldistrpref))
res <- simulateResiduals(modeldistrpref, plot = T)
```
There does not seem to be problems with the residuals with this model, so we used it.

```{r}
summary(modeldistrpref)
```

### Model of the decision times

We analysed the decision times of the fish, defined as the latency between the fish "seeing" the objects (either the head of the fish crossing the bower rim while going inside, or a sharp turn to go back to the bower at a position where it was possible to see the objects) and the fish removing an object (the object crossing the rim of the bower).
We ran a Cox regression mixed-effect model.

```{r}
modeltimepref <- coxme(data = data_pref_noNA, Surv(First_choice_latency) ~ First_choice*Species + (1|Subject))
```

We checked for proportional hazards.

```{r}
test.ph <- cox.zph(modeltimepref)
test.ph
ggcoxzph(test.ph)
```
There does not seem to be any problem with this model so we used it.

```{r}
modeltimepref
```
To find out which variables were relevant to the decision, we conducted a type II ANOVA.

```{r}
Anova(modeltimepref, type = "II")
```

## B. Choice against preference task

### Analysis of the overall performance

We analysed the global success in the task for our fish, i.e., the number of trials needed for an individual to select the stone in each test. We looked for an interspecific difference in the performance and for a possible evolution of success over time that could reflect a learning process (between session 1 and session 2, or between the tests at a beggining of a session and the tests at the end of a session). This evolution over time could also be species-specific so we included it in an interaction.

We first tried with a linear model.

```{r}
m1 <- glmmTMB(Rank ~ Species*(Session + TestEpoch) + (1|Subject), data = dataranks)
plot(allEffects(m1, partial.residuals = T))
res <- simulateResiduals(m1, plot = T)
plotResiduals(res, dataranks$Species)
plotResiduals(res, dataranks$Session)
```

However, there are problems with the residuals. We then tried with a generalised model with a poisson family.

```{r}
m2 <- glmmTMB(Rank ~ Species*(Session + TestEpoch) + (1|Subject), data = dataranks, family = poisson)
plot(allEffects(m2, partial.residuals = T))
res <- simulateResiduals(m2, plot = T)
plotResiduals(res, dataranks$Species)
plotResiduals(res, dataranks$Session)
```
Once again, there are problems with the residuals. Finally, we tried a generalised model with a negative binomial family.

```{r}
msuccess <- glmmTMB(Rank ~ (Session + TestEpoch)*Species + (1|Subject), data = dataranks, family = nbinom2)
plot(allEffects(msuccess, partial.residuals = T))
res <- simulateResiduals(msuccess, plot = T)
plotResiduals(res, dataranks$Species)
plotResiduals(res, dataranks$Session)
plotResiduals(res, dataranks$TestEpoch)
```

This model seems fine so we used it.

```{r}
summary(msuccess)
```

To examine the different contributions of the factors, we conducted a type II ANOVA.

```{r}
Anova(msuccess, type = "II")
```

### Analysis of the decision times

We then investigated the decision times. We looked for a species effect, and whether the object selected (shell or stone) also had an effect on the decision time. Once again, the object effects could be different in both species so we introduced them in an interaction.
We ran a Cox regression mixed-effect model.

```{r}
modeltimeflex <- coxme(data = data_time, Surv(Removal_latency) ~ Element_removed*Species + (1|Subject))
```

We tested for proportional hazards.

```{r}
test.ph <- cox.zph(modeltimeflex)
test.ph
ggcoxzph(test.ph)
```

The model seems fine so we used it.

```{r}
modeltimeflex
```

We ran a type II ANOVA to analyse the contribution of each factor to the variance.

```{r}
Anova(modeltimeflex, type = "II")
```

### Analysis of the manipulations inside the bower

Before making a decision and removing an object from their bower, the fish sometimes manipulated the objects inside the bower (touching, nudging, grasping...). We interpreted this as a sign of exploration of the objects and as a less automatic response.
We investigated interspecific differences in those manipulations, as well as the effect of the object selected in the end. The object effect could be different according to the species so we included an interaction.
We ran a generalised linear mixed-effect model with a poisson family.

```{r}
mmanip <- glmmTMB(data = data_manip, Total_actions_inside ~ Element_removed*Species + (1|Subject), family = "poisson")
plot(allEffects(mmanip, partial.residuals = T))
res <- simulateResiduals(mmanip, plot = T)
plotResiduals(res, data_manip$Species)
plotResiduals(res, data_manip$Element_removed)
```

The model seems fine so we used it.

```{r}
summary(mmanip)
```
We ran a type II ANOVA.

```{r}
Anova(mmanip, type = "II")
```
As the interaction is significant, we also ran post-hoc tests with the lsmeans function.

```{r}
lsmeans(mmanip, pairwise~Species*Element_removed)
```
## Create the plots

### Figure 3

```{r}
##Create subset for the ranks of success

data_ranks_Ari <- subset(dataranks, dataranks$Subject == "Ari")
data_ranks_Baloo <- subset(dataranks, dataranks$Subject == "Baloo")
data_ranks_Chupito <- subset(dataranks, dataranks$Subject == "Chupito")
data_ranks_Dune <- subset(dataranks, dataranks$Subject == "Dune")
data_ranks_RogerII <- subset(dataranks, dataranks$Subject == "Roger II")
data_ranks_Theodore <- subset(dataranks, dataranks$Subject == "Theodore")

data_ranks_Caesar <- subset(dataranks, dataranks$Subject == "Caesar")
data_ranks_Enno <- subset(dataranks, dataranks$Subject == "Enno")
data_ranks_Fred <- subset(dataranks, dataranks$Subject == "Fred")
data_ranks_Jamie <- subset(dataranks, dataranks$Subject == "Jamie")
data_ranks_Monroe <- subset(dataranks, dataranks$Subject == "Monroe")
data_ranks_Vulcain <- subset(dataranks, dataranks$Subject == "Vulcain")

##Plots preferences


pprefAri <- ggplot(data = data_pref_Ari, aes(x = First_choice, fill = First_choice)) + geom_bar() +
  ylim(c(-1,30)) +
  theme(axis.title.x = element_blank(), axis.title.y = element_text(size = 10), legend.position = "none") +
  labs(y = c("Ari")) +
  scale_fill_manual(values = c("#FFB90F", "#8B4C39"))

pprefBaloo <- ggplot(data = data_pref_Baloo, aes(x = First_choice, fill = First_choice)) + geom_bar() +
  ylim(c(-1,30)) +
  theme(axis.title.x = element_blank(),axis.title.y = element_text(size = 10), legend.position = "none") +
  labs(y = c("Baloo"))+
  scale_fill_manual(values = c("#FFB90F", "#8B4C39"))

pprefChupito <- ggplot(data = data_pref_Chupito, aes(x = First_choice, fill = First_choice)) + geom_bar() +
  ylim(c(-1,30)) +
  theme(axis.title.x = element_blank(),axis.title.y = element_text(size = 10), legend.position = "none") +
  labs(y = c("Chupito"))+
  scale_fill_manual(values = c("#FFB90F", "#8B4C39"))

pprefDune <- ggplot(data = data_pref_Dune, aes(x = First_choice, fill = First_choice)) + geom_bar() +
  ylim(c(-1,30)) +
  theme(axis.title.x = element_blank(),axis.title.y = element_text(size = 10), legend.position = "none") +
  labs(y = c("Dune")) +
  scale_fill_manual(values = c("#FFB90F", "#8B4C39"))

pprefRogerII <- ggplot(data = data_pref_RogerII, aes(x = First_choice, fill = First_choice)) + geom_bar() +
  ylim(c(-1,30)) +
  theme(axis.title.x = element_blank(),axis.title.y = element_text(size = 10), legend.position = "none") +
  labs(y = c("Roger II"))+
  scale_fill_manual(values = c("#FFB90F", "#8B4C39"))

pprefTheodore <- ggplot(data = data_pref_Theodore, aes(x = First_choice, fill = First_choice)) + geom_bar() +
  ylim(c(-1,30)) +
  theme(axis.title.x = element_blank(),axis.title.y = element_text(size = 10),  legend.position = "none") +
  labs(y = c("Theodore"))+
  scale_fill_manual(values = c("#FFB90F", "#8B4C39"))

pprefDew <- ggarrange(pprefAri, pprefBaloo, pprefChupito, pprefDune, pprefRogerII, pprefTheodore, nrow = 6, ncol = 1)

pprefDewannotated <- annotate_figure(pprefDew, 
                                     bottom = "Object removed first",
                                     left = text_grob("Number of removals", rot = 90))


pprefCaesar <- ggplot(data = data_pref_Caesar, aes(x = First_choice, fill = First_choice)) + geom_bar() +
  ylim(c(-1,30)) +
  theme(axis.title = element_blank(),axis.title.y = element_text(size = 10), legend.position = "none") +
  labs(y = c("Caesar"))+
  scale_fill_manual(values = c("#FFB90F", "#8B4C39"))

pprefEnno <- ggplot(data = data_pref_Enno, aes(x = First_choice, fill = First_choice)) + geom_bar() +
  ylim(c(-1,30)) +
  theme(axis.title = element_blank(),axis.title.y = element_text(size = 10), legend.position = "none") +
  labs(y = c("Enno"))+
  scale_fill_manual(values = c("#FFB90F", "#8B4C39"))

pprefFred <- ggplot(data = data_pref_Fred, aes(x = First_choice, fill = First_choice)) + geom_bar() +
  ylim(c(-1,30)) +
  theme(axis.title = element_blank(),axis.title.y = element_text(size = 10), legend.position = "none") +
  labs(y = c("Fred"))+
  scale_fill_manual(values = c("#FFB90F", "#8B4C39"))

pprefJamie <- ggplot(data = data_pref_Jamie, aes(x = First_choice, fill = First_choice)) + geom_bar() +
  ylim(c(-1,30)) +
  theme(axis.title = element_blank(),axis.title.y = element_text(size = 10), legend.position = "none") +
  labs(y = c("Jamie"))+
  scale_fill_manual(values = c("#FFB90F", "#8B4C39"))

pprefMonroe <- ggplot(data = data_pref_Monroe, aes(x = First_choice, fill = First_choice)) + geom_bar() +
  ylim(c(-1,30)) +
  theme(axis.title = element_blank(),axis.title.y = element_text(size = 10), legend.position = "none") +
  labs(y = c("Monroe"))+
  scale_fill_manual(values = c("#FFB90F", "#8B4C39"))

pprefVulcain <- ggplot(data = data_pref_Vulcain, aes(x = First_choice, fill = First_choice)) + geom_bar() +
  ylim(c(-1,30)) +
  theme(axis.title = element_blank(),axis.title.y = element_text(size = 10), legend.position = "none") +
  labs(y = c("Vulcain"))+
  scale_fill_manual(values = c("#FFB90F", "#8B4C39"))

pprefFur <- ggarrange(pprefCaesar, pprefEnno, pprefFred, pprefJamie, pprefMonroe, pprefVulcain, nrow = 6, ncol = 1)

pprefFurannotated <- annotate_figure(pprefFur, 
                                     bottom = "Object removed first",
                                     left = text_grob("Number of removals", rot = 90))

##Plots success in the cognitive task

pranksAri <- ggplot(data_ranks_Ari, aes(x = Test, y = Rank, group = Subject)) + geom_line() + geom_point() + facet_grid(.~Session)+
  geom_hline(yintercept = 7.58, linetype = "dashed") +
  theme(axis.title = element_blank(), strip.text.x = element_blank(), panel.grid.minor.x = element_blank()) +
  scale_y_continuous(breaks = seq(0,20, by = 4), limits = c(0,20)) +
  scale_x_continuous(breaks = seq(1,6, by=1))

pranksBaloo <- ggplot(data_ranks_Baloo, aes(x = Test, y = Rank, group = Subject)) + geom_line() + geom_point() + facet_grid(.~Session) +
  geom_hline(yintercept = 7.12, linetype = "dashed")+
  theme(axis.title = element_blank(), strip.text.x = element_blank(), panel.grid.minor.x = element_blank()) +
  scale_y_continuous(breaks = seq(0,20, by = 4), limits = c(0,20)) +
  scale_x_continuous(breaks = seq(1,6, by=1))

pranksChupito <- ggplot(data_ranks_Chupito, aes(x = Test, y = Rank, group = Subject)) + geom_line() + geom_point() + facet_grid(.~Session) +
  geom_hline(yintercept = 7.60, linetype = "dashed")+
  theme(axis.title = element_blank(), strip.text.x = element_blank(), panel.grid.minor.x = element_blank()) +
  scale_y_continuous(breaks = seq(0,20, by = 4), limits = c(0,20)) +
  scale_x_continuous(breaks = seq(1,6, by=1))

pranksDune <- ggplot(data_ranks_Dune, aes(x = Test, y = Rank, group = Subject)) + geom_line() + geom_point() + facet_grid(.~Session) +
  geom_hline(yintercept = 7.60, linetype = "dashed")+
  theme(axis.title = element_blank(), strip.text.x = element_blank(),
        panel.grid.minor.x = element_blank()) +
  scale_y_continuous(breaks = seq(0,20, by = 4), limits = c(0,20)) +
  scale_x_continuous(breaks = seq(1,6, by=1))

pranksRogerII <- ggplot(data_ranks_RogerII, aes(x = Test, y = Rank, group = Subject)) + geom_line() + 
  geom_point(aes(shape = (Rank == 20))) + 
  facet_grid(.~Session) +
  theme(axis.title = element_blank(), strip.text.x = element_blank(), legend.position = "none", panel.grid.minor.x = element_blank()) +
  scale_shape_manual(values = c(19,4)) +
  scale_y_continuous(breaks = seq(0,20, by = 4), limits = c(0,20)) +
  scale_x_continuous(breaks = seq(1,6, by=1))

pranksTheodore <- ggplot(data_ranks_Theodore, aes(x = Test, y = Rank, group = Subject)) + geom_line() + geom_point() + facet_grid(.~Session) +
  geom_hline(yintercept = 6.8, linetype = "dashed")+
  theme(axis.title = element_blank(), strip.text.x = element_blank(),
        panel.grid.minor.x = element_blank()) +
  scale_y_continuous(breaks = seq(0,20, by = 4), limits = c(0,20)) +
  scale_x_continuous(breaks = seq(1,6, by=1))


pranksDew <- ggarrange(pranksAri, pranksBaloo, pranksChupito, pranksDune, pranksRogerII, pranksTheodore, ncol = 1, nrow = 6)

pranksDewannotated <- annotate_figure(pranksDew, 
                                      bottom = text_grob("Tests"),
                                      left = text_grob("Number of trials before selecting the stone", rot = 90))


pranksCaesar <- ggplot(data_ranks_Caesar, aes(x = Test, y = Rank, group = Subject)) + geom_line() + 
  geom_point() +
  facet_grid(.~Session) +
  geom_hline(yintercept = 6.8, linetype = "dashed")+
  theme(axis.title = element_blank(), strip.text.x = element_blank(),panel.grid.minor.x = element_blank()) +
  scale_y_continuous(breaks = seq(0,20, by = 4), limits = c(0,20)) +
  scale_x_continuous(breaks = seq(1,6, by=1))

pranksEnno <- ggplot(data_ranks_Enno, aes(x = Test, y = Rank, group = Subject)) + geom_line() + 
  geom_point(aes(shape = (Rank == 20))) + 
  facet_grid(.~Session) +
  geom_hline(yintercept = 7.85, linetype = "dashed")+
  theme(axis.title = element_blank(), strip.text.x = element_blank(), legend.position = "none",panel.grid.minor.x = element_blank()) +
  scale_y_continuous(breaks = seq(0,20, by = 4), limits = c(0,20)) +
  scale_x_continuous(breaks = seq(1,6, by=1)) +
  scale_shape_manual(values = c(19,4))

pranksFred <- ggplot(data_ranks_Fred, aes(x = Test, y = Rank, group = Subject)) + geom_line() + 
  geom_point(aes(shape = (Rank == 20))) + 
  facet_grid(.~Session) +
  geom_hline(yintercept = 6.4, linetype = "dashed")+
  theme(axis.title = element_blank(), strip.text.x = element_blank(), legend.position = "none",panel.grid.minor.x = element_blank()) +
  scale_y_continuous(breaks = seq(0,20, by = 4), limits = c(0,20)) +
  scale_x_continuous(breaks = seq(1,6, by=1)) +
  scale_shape_manual(values = c(19,4))

pranksJamie <- ggplot(data_ranks_Jamie, aes(x = Test, y = Rank, group = Subject)) + geom_line() + 
  geom_point(aes(shape = (Rank == 20))) + 
  facet_grid(.~Session) +
  geom_hline(yintercept = 6.4, linetype = "dashed")+
  theme(axis.title = element_blank(), strip.text.x = element_blank(), legend.position = "none",panel.grid.minor.x = element_blank()) +
  scale_y_continuous(breaks = seq(0,20, by = 4), limits = c(0,20)) +
  scale_x_continuous(breaks = seq(1,6, by=1)) +
  scale_shape_manual(values = c(19,4))

pranksMonroe <- ggplot(data_ranks_Monroe, aes(x = Test, y = Rank, group = Subject)) + geom_line() + geom_point() + facet_grid(.~Session) +
  geom_hline(yintercept = 6.02, linetype = "dashed")+
  theme(axis.title = element_blank(), strip.text.x = element_blank(),panel.grid.minor.x = element_blank()) +
  scale_y_continuous(breaks = seq(0,20, by = 4), limits = c(0,20)) +
  scale_x_continuous(breaks = seq(1,6, by=1))

pranksVulcain <- ggplot(data_ranks_Vulcain, aes(x = Test, y = Rank, group = Subject)) + geom_line() + 
  geom_point(aes(shape = (Rank == 20))) + 
  facet_grid(.~Session) +
  geom_hline(yintercept = 7.21, linetype = "dashed")+
  theme(axis.title = element_blank(), strip.text.x = element_blank(), legend.position = "none",panel.grid.minor.x = element_blank()) +
  scale_y_continuous(breaks = seq(0,20, by = 4), limits = c(0,20)) +
  scale_x_continuous(breaks = seq(1,6, by=1)) +
  scale_shape_manual(values = c(19,4))


pranksFur <- ggarrange(pranksCaesar, pranksEnno, pranksFred, pranksJamie, pranksMonroe, pranksVulcain, ncol = 1, nrow = 6)

pranksFurannotated <- annotate_figure(pranksFur, 
                                      bottom = text_grob("Tests"),
                                      left = text_grob("Number of trials before selecting the stone", rot = 90))


#FINAL PLOT

FinalplotDew <- ggarrange(pprefDewannotated, pranksDewannotated, nrow = 1, ncol = 2, widths = c(0.5,1))
FinalplotDew <- annotate_figure(FinalplotDew, top = text_grob("A. dewindti", face = "italic", size = 20))

FinalplotFur <- ggarrange(pprefFurannotated, pranksFurannotated, nrow = 1, ncol = 2, widths = c(0.5,1))
FinalplotFur <- annotate_figure(FinalplotFur, top = text_grob("C. furcifer", face = "italic", size = 20))

Finalfinalplot <- ggarrange(FinalplotDew, FinalplotFur, ncol = 2)
Finalfinalplot
```

### Figure 4

```{r}
premovtimepref <- ggplot(data = data_pref_noNA, aes(x = Species, y = First_choice_latency, fill = First_choice)) + 
  ylim(c(0,50)) +
  geom_boxplot() +
  scale_fill_manual(values = c("#FFB90F", "#8B4C39"))  +
  scale_x_discrete(labels = c("A. dewindti", "C. furcifer")) +
  labs(y = "Decision time (in s)", fill = "Object removed")

premovtimepref
```

### Figure 5

```{r}
pevosuccess <- ggplot(data = dataranks, aes(x = Species, y = Rank, fill = Session)) + geom_boxplot() +
  ylab("Number of trials before selecting the stone") +
  scale_x_discrete(labels = c("A. dewindti", "C. furcifer")) +
  ylim(c(0,22))

pevosuccesstest <- ggplot(data = dataranks, aes(x = Species, y = Rank, fill = TestEpoch)) + geom_boxplot() +
  ylab("Number of trials before selecting the stone") +
  ylim(c(0,22)) +
  scale_fill_discrete(name = "Test epoch", labels = c("Beginning", "End")) +
  scale_x_discrete(labels = c("A. dewindti", "C. furcifer"))

ptimeflexspobj <- ggplot(data = data_time, aes(x = Species, y = Removal_latency, fill = Element_removed)) +
  geom_boxplot() +
  scale_fill_manual(values = c("#FFB90F", "#8B4C39")) +
  scale_x_discrete(labels = c("A. dewindti", "C. furcifer")) +
  labs(x = "Object selected", y = "Decision time (in s)") +
  theme(legend.position = "none") +
  ylim(c(0,30)) #Note that 2 datapoints will not be shown for A. dewindti - Shell between 60 and 75s

pmanipflexobjsp <- ggplot(data = data_manip, aes(x = Species, y = Total_actions_inside, fill = Element_removed)) + 
  geom_boxplot() +
  scale_fill_manual(values = c("#FFB90F", "#8B4C39")) +
  scale_x_discrete(labels = c("A. dewindti", "C. furcifer")) +
  ylim(c(-0.1, 4)) +
  labs(y = "Number of manipulations", fill = "Object selected")

figtask <- ggarrange(pevosuccess, pevosuccesstest, ptimeflexspobj, pmanipflexobjsp, ncol = 2, nrow = 2, labels = c("A", "B", "C", "D"))
figtask
```
